# Supplementary material for: Phosphoproteomics Reveals Regulatory T Cell-Mediated DEF6 Dephosphorylation That Affects Cytokine Expression in Human Conventional T Cells
Source: Front Immunol. 2017 Sep 25;8:1163. doi: 10.3389/fimmu.2017.01163 (PMC5622166; doi:10.3389/fimmu.2017.01163)
Supplement: Supplementary file 1 [file Table_1.XLSX]

## Sheet: Normalized values
Supplementary Table S1: List of all the phosphopeptides detected in at least 2 out of 3 donors and correspondingly quantified.
Unique phosphopeptides were summarized from the raw MS data. All Phosphopeptides detected in at least 2 of 3 donors were considered for quantitative analysis.
Quantile normalization was performed on dimethyl signal intensities, then intensity values were log2-transformed and missing values were imputed using nearest neighbor averaging . A linear model was fit in limma with the group and the donor as factors in the design matrix. P values from Empirical Bayes moderated t test are given.
Phosphopeptides with respective phosphosites and corresponding sequences, protein accession numbers and gene names are presented as individual donors' as well as averaged log2 ratio. NAs indicate peptides not detected in the respective donor
Protein_Peptide_phosphosite	Protein_localized phosphosite	Gene	Protein Accession No.	Log2 ratio Tsup:Tstim_D1	Log2 ratio Tsup:Tstim_D2	Log2 ratio Tsup:Tstim_D3	Mean Log2 ratio Tsup:Tstim	P Tsup:Tstim	Log2 ratio Tstim:Trest_D1	Log2 ratio Tstim:Trest_D2	Log2 ratio Tstim:Trest_D3	Mean Log2 ratio Tstim:Trest	P Tstim:Trest	Log2 ratio Tsup:Trest_D1	Log2 ratio Tsup:Trest_D2	Log2 ratio Tsup:Trest_D3	Mean Log2 ratio Tsup:Trest	P Tsup:Trest
Q2M2I8_ILSDVTHSAVFGVPASK_S(3)	Q2M2I8_S637	AAK1	Q2M2I8	0.103185	-0.295044	-0.203012	-0.132	0.59378	-0.300915	0.454669	-0.59496	-0.147	0.55229	-0.197731	0.159625	-0.797972	-0.279	0.27605
Q2M2I8_VGSLTPPSSPK_T(5)	Q2M2I8_T620	AAK1	Q2M2I8	0.0228145	-0.623506	-0.301903	-0.301	0.16432	0.0243612	0.756067	0.101752	0.294	0.17275	0.0471757	0.132561	-0.200151	-0.007	0.97287
Q2M2I8_VGSLTPPSSPK_T(5)_S(9)	Q2M2I8_T620_S624	AAK1	Q2M2I8	0.0436312	-0.219345	-0.297923	-0.158	0.32497	0.0829947	0.143815	0.0610593	0.096	0.54013	0.126626	-0.0755306	-0.236863	-0.062	0.69009
Q2M2I8_VQTTPPPAVQGQK_T(4)	Q2M2I8_T606	AAK1	Q2M2I8	-0.0119265	NA	-0.220072	-0.127	0.59706	-0.243325	NA	-0.226497	0.061	0.79881	-0.255251	NA	-0.446569	-0.066	0.78093
Q2M2I8_VGSLTPPSSPK_S(8)_S(9)	Q2M2I8_S623_S624	AAK1	Q2M2I8	NA	-0.328536	-0.225803	-0.253	0.11552	NA	0.269203	0.145844	0.138	0.35864	NA	-0.0593323	-0.0799588	-0.115	0.43982
Q9NY61_YLVDGTKPNAGSEEISSEDDELVEEK_S(12)_S(16)_S(17)	Q9NY61_S316_S320_S321	AATF	Q9NY61	-0.107846	0.0119691	-0.193876	-0.097	0.5649	0.12701	0.348826	0.616465	0.364	0.05793	0.0191638	0.360795	0.422589	0.268	0.13925
Q9NY61_YLVDGTKPNAGSEEISSEDDELVEEK_S(16)_S(17)	Q9NY61_S320_S321	AATF	Q9NY61	-0.0245527	NA	0.297033	-0.024	0.89976	0.146452	NA	0.147677	0.34	0.10818	0.121899	NA	0.444709	0.316	0.13066
Q8NE71_GGNVFAALIQDQSEEEEEEEK_S(13)	Q8NE71_S140	ABCF1	Q8NE71	0.47737	0.0796548	-1.44028	-0.294	0.50522	0.276106	-0.22186	1.84312	0.632	0.176	0.753477	-0.142205	0.402837	0.338	0.44671
Q8NE71_LSVPTSDEEDEVPAPKPR_S(6)	Q8NE71_S109	ABCF1	Q8NE71	0.195185	0.214832	-1.73001	-0.44	0.29918	0.274203	-0.119545	1.44952	0.535	0.21552	0.469388	0.0952866	-0.280488	0.095	0.81588
Q8NE71_KLSVPTSDEEDEVPAPKPR_S(7)	Q8NE71_S109	ABCF1	Q8NE71	0.498982	NA	-1.70584	-0.274	0.53085	0.106819	NA	1.39819	0.547	0.22971	0.605801	NA	-0.307652	0.274	0.53114
Q8NE71_KLSVPTSDEEDEVPAPKPR_T(6)_S(7)	Q8NE71_T108_S109	ABCF1	Q8NE71	NA	0.885067	-1.67118	-0.458	0.53723	NA	-2.07817	2.29359	0.156	0.83075	NA	-1.1931	0.622416	-0.301	0.68215
Q8NE71_KLSVPTSDEEDEVPAPKPR_S(3)_T(6)_S(7)	Q8NE71_S105_T108_S109	ABCF1	Q8NE71	NA	0.230101	-1.72304	-0.632	0.15498	NA	-0.648852	1.42755	0.364	0.38879	NA	-0.418751	-0.295487	-0.269	0.51906
Q8IZP0_TNPPTQKPPSPPMSGR_S(10)	Q8IZP0_S183	ABI1	Q8IZP0	0.174597	NA	0.0111159	-0.02	0.90734	-0.0298735	NA	0.250876	0.271	0.14963	0.144723	NA	0.261992	0.25	0.17764
O14639_STSQGSINSPVYSR_S(3)	O14639_S452	ABLIM1	O14639	-0.157012	-0.0644159	0.161925	-0.02	0.90923	0.242967	0.280853	0.538332	0.354	0.07397	0.0859553	0.216437	0.700257	0.334	0.08786
O14639_TASLPGYGR_S(3)	O14639_S655	ABLIM1	O14639	0.00274657	-0.204624	0.137001	-0.022	0.92434	-0.356091	0.534568	-0.431823	-0.084	0.71214	-0.353344	0.329944	-0.294823	-0.106	0.64404
O14639_TLSPTPSAEGYQDVRDR_S(3)	O14639_S431	ABLIM1	O14639	-0.217948	NA	-0.163351	-0.145	0.41018	0.73434	NA	0.196461	0.421	0.03908	0.516393	NA	0.0331095	0.276	0.13923
O14639_TLSPTPSAEGYQDVR_S(3)	O14639_S431	ABLIM1	O14639	NA	-0.65229	-0.115439	-0.255	0.40248	NA	1.60597	0.583347	0.741	0.03677	NA	0.953679	0.467908	0.486	0.13388
Q15057_YSISLSPPEQQK_S(6)	Q15057_S521	ACAP2	Q15057	-0.0385676	-0.0318272	-0.23916	-0.103	0.59029	0.0785596	0.579367	0.0647013	0.241	0.23011	0.039992	0.547539	-0.174458	0.138	0.47629
Q9UKV3_AESPAEKVPEESVLPLVQK_S(3)	Q9UKV3_S490	ACIN1	Q9UKV3	-0.1694	-0.281926	0.02274	-0.143	0.56182	0.153648	-0.681908	0.0541648	-0.158	0.52225	-0.0157522	-0.963834	0.0769048	-0.301	0.2412
Q9UKV3_ELLVSQHTVQLVGGLSPLSSPSDTK_S(16)_S(20)	Q9UKV3_S478_S482	ACIN1	Q9UKV3	-0.271565	0.186429	0.538381	0.151	0.51537	0.386955	0.793785	0.460597	0.547	0.04311	0.11539	0.980214	0.998978	0.698	0.01645
Q9UKV3_RLSQPESAEK_S(3)	Q9UKV3_S710	ACIN1	Q9UKV3	0.289054	-0.0554762	0.0930669	0.109	0.84611	0.719096	-1.13698	1.55823	0.38	0.50494	1.00815	-1.19246	1.6513	0.489	0.39625
Q9UKV3_SKSPSPPRLTEDR_S(3)_S(5)	Q9UKV3_S386_S388	ACIN1	Q9UKV3	0.176164	-0.273187	-0.406648	-0.168	0.54041	0.0210982	1.06999	0.0751534	0.389	0.1807	0.197262	0.796803	-0.331495	0.221	0.42544
Q9UKV3_TAQVPSPPR_S(6)	Q9UKV3_S1004	ACIN1	Q9UKV3	0.581869	-0.478022	-0.192428	-0.03	0.94968	-1.29095	1.32763	0.667638	0.235	0.61923	-0.709084	0.849605	0.47521	0.205	0.66325
Q9UKV3_TAQVPSPPRGK_S(6)	Q9UKV3_S1004	ACIN1	Q9UKV3	0.137199	-0.333838	-0.159735	-0.119	0.63595	-0.0101609	1.13926	0.206253	0.445	0.10728	0.127039	0.805422	0.0465182	0.326	0.21713
Q9UKV3_LQPERGSPKK_S(7)	Q9UKV3_S729	ACIN1	Q9UKV3	0.0754673	NA	0.134258	-0.028	0.88776	-0.276136	NA	0.271175	0.146	0.47166	-0.200668	NA	0.405433	0.118	0.55823
Q9UKV3_SSSISEEKGDSDDEKPR_S(11)	Q9UKV3_S216	ACIN1	Q9UKV3	-0.232124	NA	-0.282266	-0.257	0.11573	0.40472	NA	0.163458	0.308	0.06901	0.172596	NA	-0.118808	0.051	0.73272
Q9UKV3_TTSPLEEEEREIK_S(3)	Q9UKV3_S365	ACIN1	Q9UKV3	0.0218775	NA	0.326888	0.104	0.59939	-0.199806	NA	0.302681	0.116	0.55958	-0.177928	NA	0.629568	0.221	0.28369
Q9UKV3_ASLVALPEQTASEEETPPPLLTK_T(16)	Q9UKV3_T414	ACIN1	Q9UKV3	0.0970694	NA	-0.399659	-0.119	0.55217	-0.199769	NA	0.627843	0.249	0.23308	-0.102699	NA	0.228184	0.13	0.51661
Q9UKV3_DPSSGQEVATPPVPQLQVCEPK_T(10)	Q9UKV3_T682	ACIN1	Q9UKV3	-1.02654	-0.336998	NA	-0.511	0.03617	0.717113	0.456831	NA	0.506	0.0375	-0.309425	0.119833	NA	-0.005	0.9806
Q9NR19_SWSPPPEVSR_S(3)	Q9NR19_S30	ACSS2	Q9NR19	0.110364	NA	-0.933388	-0.394	0.20666	-0.282759	NA	0.0325721	0.157	0.59532	-0.172395	NA	-0.900816	-0.237	0.42987
P35611_AAVVTSPPPTTAPHK_S(6)	P35611_S12	ADD1	P35611	-0.0375825	-0.209775	-0.0942885	-0.114	0.47536	0.27759	0.57967	0.662029	0.506	0.01275	0.240007	0.369895	0.567741	0.393	0.03633
P35611_SRSPGSPVGEGTGSPPK_S(6)	P35611_S358	ADD1	P35611	0.0313473	-0.220255	-0.1468	-0.112	0.46969	0.0589018	-0.0608854	0.0298439	0.009	0.95116	0.0902491	-0.28114	-0.116956	-0.103	0.50599
P35611_SPGSPVGEGTGSPPK_S(4)	P35611_S358	ADD1	P35611	0.247702	NA	-0.425855	-0.076	0.78543	-0.483027	NA	-0.0550969	0.056	0.84081	-0.235326	NA	-0.480952	-0.02	0.94273
P35611_WLNSGRGDEASEEGQNGSSPK_S(19)	P35611_S465	ADD1	P35611	NA	0.156368	-0.0255874	0.078	0.69635	NA	0.596147	-0.0341775	0.225	0.28068	NA	0.752515	-0.0597649	0.303	0.15972
Q9UEY8_IEEVLSPEGSPSKSPSK_S(14)	Q9UEY8_S681	ADD3	Q9UEY8	-0.164859	-0.0958245	-0.109314	-0.123	0.41717	-0.0533221	-0.118535	0.142099	-0.01	0.94661	-0.218181	-0.21436	0.0327846	-0.133	0.38268
Q9UEY8_IEEVLSPEGSPSK_S(6)_S(10)	Q9UEY8_S673_S677	ADD3	Q9UEY8	NA	-0.67035	0.280301	-0.102	0.76603	NA	1.01436	0.93884	0.536	0.15102	NA	0.344009	1.21914	0.433	0.23321
Q99490_ALSTDCTPSGDLSPLSREPPPSPMVK_S(3)	Q99490_S808	AGAP2	Q99490	-0.546392	-0.67784	1.00104	-0.074	0.89905	1.09386	-1.07087	0.286617	0.103	0.8604	0.547467	-1.74871	1.28765	0.029	0.96081
P52594_GTPSQSPVVGR_S(6)	P52594_S181	AGFG1	P52594	0.344736	-0.495837	-0.246577	-0.133	0.61082	-0.277111	0.868585	-0.0532589	0.179	0.49455	0.0676249	0.372749	-0.299836	0.047	0.85601
P52594_SLLGDSAPTLHLNKGTPSQSPVVGR_S(20)	P52594_S181	AGFG1	P52594	0.016653	NA	-0.77378	-0.214	0.50636	-0.19324	NA	-0.47857	-0.114	0.71939	-0.176587	NA	-1.25235	-0.328	0.31875
P52594_SLLGDSAPTLHLNKGTPSQSPVVGR_T(16)_S(20)	P52594_T177_S181	AGFG1	P52594	-0.120625	NA	-0.562598	-0.288	0.26903	-0.384302	NA	-0.547777	-0.221	0.38737	-0.504928	NA	-1.11038	-0.51	0.07233
Q09666_GHYEVTGSDDETGK_S(8)	Q09666_S5841	AHNAK	Q09666	-0.343243	-0.285733	-0.681766	-0.437	0.10027	0.252248	-0.322577	0.833988	0.255	0.3054	-0.0909941	-0.60831	0.152222	-0.182	0.45396
Q09666_LKSEDGVEGDLGETQSR_S(3)	Q09666_S135	AHNAK	Q09666	-0.252682	NA	-0.446913	-0.199	0.89568	1.58831	NA	8.53043	3.78	0.03749	1.33563	NA	8.08352	3.581	0.04558
Q09666_LPSGSGAASPTGSAVDIR_S(9)	Q09666_S216	AHNAK	Q09666	0.134341	NA	-0.481398	-0.17	0.60268	-0.947827	NA	-0.171584	-0.162	0.62072	-0.813486	NA	-0.652982	-0.332	0.32376
Q09666_DIDISSPEFK_S(6)	Q09666_S177	AHNAK	Q09666	-0.0380227	NA	-0.127638	-0.123	0.46119	-0.0169366	NA	0.403226	0.284	0.1173	-0.0549593	NA	0.275588	0.16	0.34562
Q09666_KGDRSPEPGQTWTR_S(5)	Q09666_S93	AHNAK	Q09666	-0.0388253	NA	-0.465278	-0.226	0.24599	0.142642	NA	0.319304	0.371	0.07705	0.103817	NA	-0.145974	0.145	0.44328
Q09666_SNSFSDEREFSGPSTPTGTLEFEGGEVSLEGGK_S(3)	Q09666_S5782	AHNAK	Q09666	-0.0614582	NA	-0.866256	-0.249	0.41624	0.177884	NA	1.58964	0.707	0.04495	0.116426	NA	0.723386	0.458	0.15734
Q09666_TVIRLPSGSGAASPTGSAVDIR_S(13)	Q09666_S216	AHNAK	Q09666	NA	-0.369396	-0.79963	-0.374	0.11065	NA	-0.0327044	0.122882	0.063	0.76694	NA	-0.402101	-0.676749	-0.311	0.1722
Q09666_TVIRLPSGSGAASPTGSAVDIR_S(9)_S(13)	Q09666_S212_S216	AHNAK	Q09666	NA	-0.140648	-1.33484	-0.561	0.11545	NA	-0.180406	-0.337737	-0.148	0.64956	NA	-0.321054	-1.67258	-0.709	0.05789
Q9UKA4_SVSPTFLNPSDENLK_S(3)	Q9UKA4_S1242	AKAP11	Q9UKA4	NA	-0.323913	-0.428864	-0.245	0.1852	NA	0.0209057	0.401068	0.195	0.2795	NA	-0.303007	-0.0277963	-0.05	0.77353
Q9UKA4_KPESPYGNLCDAPDSPRPVK_S(4)_S(15)	Q9UKA4_S422_S433	AKAP11	Q9UKA4	NA	-0.298796	0.534076	0.143	0.64425	NA	0.820199	-0.823327	-0.1	0.74545	NA	0.521403	-0.289251	0.043	0.88901
Q9UKA4_YPSCESVTDEYAGHLIQILK_S(3)_S(6)	Q9UKA4_S1337_S1340	AKAP11	Q9UKA4	-0.546993	-0.425602	NA	-0.326	0.11129	0.221684	0.362206	NA	0.32	0.11669	-0.325309	-0.0633952	NA	-0.006	0.97481
P04075_GILAADESTGSIAK_S(11)	P04075_S39	ALDOA	P04075	0.0787757	-0.213488	-0.269684	-0.135	0.43061	-0.134946	0.358329	0.341621	0.188	0.28125	-0.0561703	0.144841	0.0719365	0.054	0.74932
P04075_GILAADESTGSIAK_S(8)	P04075_S36	ALDOA	P04075	0.0716513	-0.208813	-0.195494	-0.111	0.53488	0.00405523	0.300623	-0.205089	0.033	0.85058	0.0757066	0.0918103	-0.400583	-0.078	0.66129
Q01433_QISQDVKLEPDILLR_S(3)	Q01433_S168	AMPD2	Q01433	0.476186	0.0544021	-0.262864	0.089	0.69328	0.128919	0.724531	0.194666	0.349	0.1526	0.605105	0.778934	-0.0681977	0.439	0.08419
Q6ZTN6_GPGSPPRTPPAPGPPSFEEQLR_S(4)_T(8)	Q6ZTN6_S465_T469	ANKRD13D	Q6ZTN6	0.107914	-0.175327	0.178382	0.037	0.93228	0.255177	1.91019	2.32023	1.495	0.00973	0.363091	1.73486	2.49861	1.532	0.00868
O00203_NFYESDDDQK_S(5)	O00203_S276	AP3B1	O00203	-0.1745	-0.0615948	-0.162253	-0.133	0.38728	0.049815	0.11589	0.321788	0.162	0.29668	-0.124685	0.0542952	0.159535	0.03	0.84226
Q7Z5R6_SSDTSGSPATPLK_S(2)	Q7Z5R6_S526	APBB1IP	Q7Z5R6	0.241571	-0.527659	-0.0549647	-0.114	0.65789	0.387137	1.03819	1.42853	0.951	0.00654	0.628708	0.510534	1.37357	0.838	0.01192
Q7Z5R6_RSSDTSGSPATPLK_S(3)	Q7Z5R6_S526	APBB1IP	Q7Z5R6	NA	-0.108516	-0.137169	-0.104	0.65986	NA	0.613296	1.17675	0.641	0.02646	NA	0.504779	1.03958	0.537	0.05103
Q9BZZ5_RASEDTTSGSPPKK_S(10)	Q9BZZ5_S464	API5	Q9BZZ5	-0.185897	NA	-0.172845	-0.233	0.25458	-0.0328753	NA	0.49952	0.391	0.07618	-0.218773	NA	0.326675	0.158	0.42584
P10398_SASEPSLHR_S(3)	P10398_S582	ARAF	P10398	-0.0188967	NA	-0.117469	-0.122	0.44905	0.034097	NA	0.0611861	0.179	0.27959	0.0152003	NA	-0.0562825	0.057	0.72129
Q9NWB6_ASSPPDRIDIFGR_S(3)	Q9NWB6_S77	ARGLU1	Q9NWB6	-0.00413065	-0.108444	-0.130611	-0.081	0.66741	0.161498	0.736679	0.135337	0.345	0.0995	0.157367	0.628236	0.00472597	0.263	0.18933
Q07960_SSSPELVTHLK_S(3)	Q07960_S51	ARHGAP1	Q07960	-0.0533164	NA	-0.0166991	-0.085	0.56707	0.0432282	NA	0.179924	0.179	0.24704	-0.0100882	NA	0.163224	0.094	0.52774
Q8IWW6_ATTPPNQGRPDSPVYANLQELK_T(3)_S(12)	Q8IWW6_T231_S240	ARHGAP12	Q8IWW6	0.401854	-0.30822	NA	0.033	0.90749	-0.738574	0.734256	NA	0.094	0.74026	-0.33672	0.426036	NA	0.127	0.65581
Q53QZ3_SSSTELLSHYDSDIK_S(3)	Q53QZ3_S212	ARHGAP15	Q53QZ3	0.199271	0.0361959	-0.876654	-0.214	0.58624	1.50624	-0.0325467	0.995234	0.823	0.06513	1.70551	0.00364924	0.11858	0.609	0.14897
Q68EM7_SPSPPTQHTGQPPGQPSAPSQLSAPR_S(3)	Q68EM7_S676	ARHGAP17	Q68EM7	0.667498	-0.199987	0.259048	0.242	0.59411	-0.993402	1.56926	0.0614569	0.212	0.63934	-0.325904	1.36927	0.320505	0.455	0.33002
P42331_SSVGWDATEDLR_S(2)	P42331_S379	ARHGAP25	P42331	-0.0910453	-0.291562	-0.00488623	-0.129	0.74277	-0.478298	1.53864	0.640657	0.567	0.17858	-0.569343	1.24708	0.635771	0.438	0.28575
P42331_TMSQDLR_S(3)	P42331_S487	ARHGAP25	P42331	0.19985	NA	0.581468	0.18	0.53348	-0.323652	NA	0.602149	0.257	0.38118	-0.123802	NA	1.18362	0.438	0.15681
Q7Z6I6_GSGSLEGEAAGCGR_S(2)	Q7Z6I6_S630	ARHGAP30	Q7Z6I6	0.522798	NA	-0.324483	-0.055	0.87049	-1.02544	NA	0.497667	0.058	0.86365	-0.502645	NA	0.173184	0.003	0.99304
P98171_QGLGPASTTSPSPGPRSPK_S(17)	P98171_S906	ARHGAP4	P98171	0.0438758	-0.0767774	-0.340766	-0.125	0.47688	-0.0318443	0.267439	-0.0198837	0.072	0.67734	0.0120315	0.190661	-0.36065	-0.053	0.75987
Q9BRR9_LSGSGPAELSAGEDEEEESELVSKPLLR_S(10)	Q9BRR9_S475	ARHGAP9	Q9BRR9	-0.018213	NA	-0.44725	-0.212	0.20049	0.579788	NA	0.797842	0.683	0.00284	0.561575	NA	0.350592	0.471	0.01697
Q6ZSZ5_SLSPILPGR_S(3)	Q6ZSZ5_S1103	ARHGEF18	Q6ZSZ5	-0.145917	NA	0.145112	0.032	0.85182	0.117336	NA	0.38034	0.287	0.12437	-0.0285817	NA	0.525452	0.319	0.0939
Q15052_MSGFIYQGK_S(2)	Q15052_S488	ARHGEF6	Q15052	0.0980506	-0.323714	-0.0529296	-0.093	0.70949	-0.0431848	1.08733	0.0925493	0.379	0.15839	0.0548658	0.763621	0.0396197	0.286	0.2716
Q15052_SSSLSAANTSQTNPQGAVSSTVSGLQRQSK_S(29)	Q15052_S150	ARHGEF6	Q15052	0.131818	0.0162673	-0.227376	-0.026	0.92075	-0.814324	0.318314	-0.479899	-0.325	0.2458	-0.682505	0.334581	-0.707276	-0.352	0.21327
Q15052_KDSIPQVLLPEEEK_S(3)	Q15052_S684	ARHGEF6	Q15052	NA	-0.805163	0.471633	-0.154	0.78287	NA	-0.601666	1.38311	0.272	0.63	NA	-1.40683	1.85474	0.117	0.83414
Q4LE39_DIEVLSEDTDYEEDEVTKK_S(6)_T(9)	Q4LE39_S790_T793	ARID4B	Q4LE39	0.18356	0.199069	-0.921425	-0.18	0.50976	0.126229	0.00844214	1.04301	0.393	0.17365	0.30979	0.207511	0.121581	0.213	0.43749
Q4LE39_DIEVLSEDTDYEEDEVTK_S(6)_T(9)	Q4LE39_S790_T793	ARID4B	Q4LE39	NA	-0.00684584	-0.174857	-0.151	0.38375	NA	0.370965	0.691192	0.448	0.02947	NA	0.364119	0.516336	0.296	0.11305
Q66PJ3_AEAQQVEALPGPSLDQWHRSAGEEEDGPVLTDEQK_S(20)	Q66PJ3_S271	ARL6IP4	Q66PJ3	0.116822	1.44639	0.114314	0.559	0.26905	0.891299	-1.8313	-0.0837005	-0.341	0.48718	1.00812	-0.384909	0.0306138	0.218	0.65361
Q66PJ3_SAGEEEDGPVLTDEQK_S(1)	Q66PJ3_S271	ARL6IP4	Q66PJ3	-0.694684	NA	0.93893	0.082	0.83686	-0.294712	NA	0.258789	0.077	0.84768	-0.989396	NA	1.19772	0.159	0.69198
P56211_YFDSGDYNMAK_S(4)	P56211_S62	ARPP19	P56211	0.0960503	NA	-0.066887	-0.012	0.94122	0.123416	NA	0.0364302	0.214	0.22176	0.219466	NA	-0.0304568	0.202	0.24629
P49407_GMKDDKEEEEDGTGSPQLNNR_S(15)	P49407_S412	ARRB1	P49407	0.23318	NA	-0.400264	-0.142	0.50339	-0.284672	NA	0.306146	0.191	0.37279	-0.0514912	NA	-0.0941175	0.05	0.81175
Q6VMQ6_NKQDDDLNCEPLSPHNITPEPVSK_S(13)	Q6VMQ6_S113	ATF7IP	Q6VMQ6	0.108526	NA	-0.421246	-0.166	0.38149	0.280428	NA	0.153212	0.286	0.15169	0.388954	NA	-0.268034	0.12	0.51912
P46100_ATSSSNPSSPAPDWYK_S(5)_S(9)	P46100_S1992_S1996	ATRX	P46100	-0.115467	-0.0353596	0.180049	0.01	0.94842	0.1398	0.277277	0.0748796	0.164	0.29699	0.0243328	0.241918	0.254928	0.174	0.27157
P46100_QSETVDQNSDSDEMLAILK_S(9)_S(11)	P46100_S729_S731	ATRX	P46100	0.0792662	-0.0736076	0.0969302	0.034	0.81738	0.0649449	0.322748	0.266105	0.218	0.17142	0.144211	0.249141	0.363035	0.252	0.12159
P46100_ATSSSNPSSPAPDWYK_S(5)	P46100_S1992	ATRX	P46100	-0.13851	NA	-0.199288	-0.176	0.29869	0.132196	NA	0.193512	0.297	0.10173	-0.0063136	NA	-0.00577616	0.12	0.46869
P46100_LTPVSLSNSPIK_S(5)_S(9)	P46100_S594_S598	ATRX	P46100	0.193199	NA	0.220202	0.063	0.80193	-0.11247	NA	-0.250174	0.182	0.47488	0.080729	NA	-0.0299718	0.245	0.344
P46100_RPTETNPVTSNSDEECNETVK_T(9)_S(10)_S(12)	P46100_T674_S675_S677	ATRX	P46100	-0.137629	0.119475	NA	-0.137	0.76517	-0.867648	1.26186	NA	0.191	0.67737	-1.00528	1.38134	NA	0.054	0.90521
Q9UIG0_KFPDRLAEDEGDSEPEAVGQSR_S(13)	Q9UIG0_S1468	BAZ1B	Q9UIG0	NA	0.146367	-1.47645	-0.419	0.24143	NA	-0.126428	1.10818	0.378	0.28612	NA	0.0199391	-0.36827	-0.041	0.90349
Q9C0K0_ALDKDSPPPSSR_S(6)	Q9C0K0_S97	BCL11B	Q9C0K0	0.752581	NA	-0.378585	0.062	0.86356	-1.11101	NA	-0.636116	-0.403	0.28411	-0.358428	NA	-1.0147	-0.341	0.35861
Q9C0K0_AGSLAGRSDDGLSAASSPEPGTSELAGEGLK_S(8)_S(13)_S(16)_S(17)	Q9C0K0_S488_S493_S496_S497	BCL11B	Q9C0K0	0.257893	NA	-0.628195	-0.241	0.32085	-0.172891	NA	0.817187	0.436	0.09601	0.085002	NA	0.188992	0.194	0.41823
Q9C0K0_SGTASGGSTPHLGGPGPGRPSSK_S(5)	Q9C0K0_S772	BCL11B	Q9C0K0	NA	1.04771	-0.066843	0.296	0.32606	NA	0.409603	0.706584	0.45	0.15361	NA	1.45732	0.639741	0.747	0.03329
Q9C0K0_AGSLAGRSDDGLSAASSPEPGTSELAGEGLK_S(13)_S(16)_S(17)	Q9C0K0_S493_S496_S497	BCL11B	Q9C0K0	NA	1.73481	-0.106921	0.556	0.37052	NA	-2.31719	1.10043	-0.324	0.59468	NA	-0.58238	0.993509	0.232	0.70082
Q8WUZ0_GTEPSPGGTPQPSRPVSPAGPPEGVPEEAQPPR_S(5)_T(9)_S(17)	Q8WUZ0_S114_T118_S126	BCL7C	Q8WUZ0	0.392841	-0.200127	NA	-0.052	0.82782	0.145072	1.18777	NA	0.686	0.02089	0.537913	0.987645	NA	0.634	0.02866
Q86UU0_SPQVLGSSLSVRSPTGSPSR_S(13)	Q86UU0_S987	BCL9L	Q86UU0	0.368322	-1.04643	NA	-0.27	0.64132	-0.674689	2.4457	NA	0.508	0.39085	-0.306366	1.39927	NA	0.238	0.68111
Q9NYF8_DLFDYSPPLHK_S(6)	Q9NYF8_S512	BCLAF1	Q9NYF8	0.0876738	-0.0721104	-0.406057	-0.13	0.43038	-0.0482725	0.0894701	0.221595	0.088	0.59076	0.0394014	0.0173598	-0.184462	-0.043	0.7921
Q9NYF8_FNDSEGDDTEETEDYR_S(4)	Q9NYF8_S397	BCLAF1	Q9NYF8	-0.418371	-0.156609	0.551746	-0.008	0.98956	-0.491262	1.90784	1.56607	0.994	0.12632	-0.909633	1.75123	2.11781	0.986	0.12881
Q9NYF8_KAEGEPQEESPLK_S(10)	Q9NYF8_S177	BCLAF1	Q9NYF8	-0.0681847	-0.347734	-0.295917	-0.237	0.14004	-0.27792	-0.0579621	-0.151511	-0.162	0.29125	-0.346105	-0.405696	-0.447428	-0.4	0.0269
Q9NYF8_RIDISPSTLRK_S(5)	Q9NYF8_S658	BCLAF1	Q9NYF8	0.0522428	-0.202432	-0.119118	-0.09	0.58354	0.0432052	-0.172597	0.113305	-0.005	0.97356	0.0954481	-0.375029	-0.00581316	-0.095	0.56182
Q9NYF8_FNDSEGDDTEETEDYRQFR_S(4)	Q9NYF8_S397	BCLAF1	Q9NYF8	0.0454968	NA	-0.244139	-0.191	0.38515	-0.125355	NA	0.67037	0.444	0.06962	-0.079858	NA	0.426232	0.253	0.2613
Q9NYF8_FNDSEGDDTEETEDYRQFRK_S(4)_T(9)	Q9NYF8_S397_T402	BCLAF1	Q9NYF8	-0.189438	NA	-0.0486273	-0.068	0.78607	1.45494	NA	0.514685	0.767	0.01642	1.2655	NA	0.466058	0.699	0.02425
Q9NYF8_AEGEWEDQEALDYFSDKESGK_S(15)	Q9NYF8_S385	BCLAF1	Q9NYF8	0.935476	NA	0.366161	0.495	0.11341	-1.08129	NA	-0.0145259	-0.24	0.40844	-0.145817	NA	0.351635	0.255	0.381
Q9NYF8_GRAEGEWEDQEALDYFSDKESGK_S(17)	Q9NYF8_S385	BCLAF1	Q9NYF8	-0.0426872	NA	-0.405924	-0.149	0.37262	0.217947	NA	0.592664	0.403	0.03756	0.17526	NA	0.18674	0.254	0.14942
Q9NYF8_KETQSPEQVK_S(5)	Q9NYF8_S496	BCLAF1	Q9NYF8	-0.074219	NA	-0.226303	-0.146	0.36438	-0.0348936	NA	0.314925	0.208	0.2119	-0.109113	NA	0.0886227	0.061	0.69701
Q9NYF8_FNDSEGDDTEETEDYRQFRK_S(4)	Q9NYF8_S397	BCLAF1	Q9NYF8	-0.423016	NA	-0.132042	-0.186	0.53212	1.48418	NA	0.219071	0.601	0.07279	1.06116	NA	0.0870292	0.415	0.18779
Q9NYF8_ETQSPEQVK_S(4)	Q9NYF8_S496	BCLAF1	Q9NYF8	-0.548101	NA	-0.367401	-0.292	0.14719	1.03833	NA	0.621956	0.684	0.00685	0.490227	NA	0.254554	0.392	0.06508
Q9NYF8_IDISPSTLRK_S(4)	Q9NYF8_S658	BCLAF1	Q9NYF8	0.0981141	NA	0.34713	0.116	0.48744	0.00125609	NA	0.136198	0.147	0.38553	0.0993702	NA	0.483329	0.263	0.14205
Q9NYF8_GRAEGEWEDQEALDYFSDK_S(17)	Q9NYF8_S385	BCLAF1	Q9NYF8	-0.336543	-0.214756	NA	-0.256	0.10945	0.286338	0.256788	NA	0.313	0.06035	-0.0502049	0.042032	NA	0.057	0.69471
Q9NYF8_STFREESPLR_S(7)	Q9NYF8_S531	BCLAF1	Q9NYF8	0.487409	-0.181402	NA	0.044	0.89284	-0.989897	0.720634	NA	0.009	0.97899	-0.502488	0.539232	NA	0.052	0.87211
O00499_GNKSPSPPDGSPAATPEIR_S(4)_S(6)	O00499_S296_S298	BIN1	O00499	0.0909366	-0.189612	-0.247409	-0.115	0.56924	-0.157932	0.664172	0.206123	0.237	0.2594	-0.0669952	0.47456	-0.0412857	0.122	0.54752
O00499_SPSPPDGSPAATPEIR_S(3)	O00499_S298	BIN1	O00499	0.0363263	-0.217715	-0.22944	-0.137	0.49593	-0.0755234	0.709818	0.172842	0.269	0.20186	-0.0391971	0.492103	-0.0565981	0.132	0.51076
O00499_GNKSPSPPDGSPAATPEIR_S(4)	O00499_S296	BIN1	O00499	0.209626	NA	0.0375076	0.058	0.881	-0.948623	NA	-0.42519	-0.123	0.74934	-0.738997	NA	-0.387682	-0.066	0.86441
O00499_GNKSPSPPDGSPAATPEIR_S(4)_S(6)_S(11)	O00499_S296_S298_S303	BIN1	O00499	0.0194811	-0.233598	NA	-0.129	0.51331	-0.244553	0.512395	NA	0.221	0.27674	-0.225072	0.278797	NA	0.092	0.63741
O00499_SPSPPDGSPAATPEIR_S(3)_S(8)	O00499_S298_S303	BIN1	O00499	0.849798	-0.177453	NA	0.2	0.4958	-0.659793	0.736756	NA	0.178	0.54258	0.190004	0.559302	NA	0.378	0.21722
Q9UBW5_ASLGTGTASPRTSLEVSPNPEPPEKPVR_S(9)	Q9UBW5_S458	BIN2	Q9UBW5	0.635923	-0.342683	0.167258	0.153	0.6875	-0.658965	1.45059	0.745694	0.512	0.20512	-0.0230416	1.10791	0.912952	0.666	0.11277
Q9UBW5_ATASPRPSSGNIPSSPTASGGGSPTSPR_S(23)	Q9UBW5_S444	BIN2	Q9UBW5	-0.0375245	-0.840189	-0.0582197	-0.312	0.20458	0.108581	1.02518	0.151502	0.428	0.09672	0.0710569	0.184995	0.0932825	0.116	0.61697
Q9UBW5_SLVISPPVR_S(1)	Q9UBW5_S259	BIN2	Q9UBW5	0.607928	NA	0.125477	0.301	0.35892	-0.552491	NA	1.12307	0.26	0.42477	0.0554373	NA	1.24855	0.562	0.11093
Q9UBW5_ASLGTGTASPR_S(9)	Q9UBW5_S458	BIN2	Q9UBW5	0.272381	NA	0.0463561	0.026	0.89208	-0.198459	NA	0.0242841	0.141	0.4772	0.0739218	NA	0.0706402	0.167	0.40241
Q9UBW5_ATASPRPSSGNIPSSPTASGGGSPTSPR_S(15)_S(23)	Q9UBW5_S436_S444	BIN2	Q9UBW5	0.0547908	NA	-0.46836	-0.218	0.22929	0.346312	NA	0.32994	0.366	0.06369	0.401103	NA	-0.13842	0.148	0.40215
Q9UBW5_ASLGTGTASPRTSLEVSPNPEPPEKPVR_S(9)_T(12)	Q9UBW5_S458_T461	BIN2	Q9UBW5	NA	0.0133768	-0.178286	-0.107	0.67017	NA	1.23306	0.959778	0.812	0.01255	NA	1.24644	0.781492	0.705	0.02303
Q9UBW5_ASLGTGTASPRTSLEVSPNPEPPEKPVR_T(12)	Q9UBW5_T461	BIN2	Q9UBW5	0.746415	-0.193283	NA	0.202	0.56623	-0.716176	1.22513	NA	0.296	0.40773	0.030239	1.03185	NA	0.498	0.18252
Q9UBW5_TATVSSPLTSPTSPSTLSLK_S(13)	Q9UBW5_S280	BIN2	Q9UBW5	-0.199751	0.230401	NA	-0.161	0.49396	0.865832	-0.085284	NA	0.446	0.08761	0.666081	0.145117	NA	0.284	0.24502
Q6QNY0_VAGEAAETDSEPEPEPEPTAAPR_T(8)_S(10)	Q6QNY0_T63_S65	BLOC1S3	Q6QNY0	-0.480051	NA	1.27913	0.355	0.44482	0.250141	NA	-1.31504	-0.057	0.90091	-0.229909	NA	-0.0359154	0.299	0.51789
P25440_RKADTTTPTPTAILAPGSPASPPGSLEPK_S(18)	P25440_S298	BRD2	P25440	0.00933851	NA	-0.282415	-0.157	0.42957	-0.0513474	NA	-0.207429	0.056	0.77407	-0.0420089	NA	-0.489843	-0.101	0.60566
P25440_RKADTTTPTPTAILAPGSPASPPGSLEPK_S(18)_S(21)	P25440_S298_S301	BRD2	P25440	-0.0532	NA	-0.670048	-0.297	0.29817	0.00600856	NA	-0.333229	0.068	0.80528	-0.0471914	NA	-1.00328	-0.23	0.41381
O60885_SKPPPTYESEEEDK_S(9)	O60885_S601	BRD4	O60885	0.261672	NA	-0.0164521	0.054	0.7257	0.0905871	NA	0.390441	0.278	0.1036	0.352259	NA	0.373989	0.332	0.06088
O60885_EAPSPLMIHSPQMSQFQSLTHQSPPQQNVQPK_S(10)_S(23)	O60885_S1070_S1083	BRD4	O60885	NA	-0.515071	-0.530728	-0.346	0.41435	NA	1.84636	0.0470896	0.612	0.1697	NA	1.33129	-0.483638	0.266	0.52655
P55201_RLPALSHSEGEEDEDEEEDEGK_S(6)_S(8)	P55201_S460_S462	BRPF1	P55201	-0.425032	-1.23676	-1.26321	-0.975	0.00811	0.359004	-0.0431748	0.78959	0.368	0.20564	-0.0660281	-1.27993	-0.473617	-0.607	0.05593
Q13895_MPQDGSDDEDEEWPTLEK_S(6)	Q13895_S98	BYSL	Q13895	-0.35199	NA	-0.540222	-0.226	0.43392	-0.56308	NA	0.00819221	-0.098	0.73014	-0.91507	NA	-0.53203	-0.323	0.27368
O00193_RSASPDDDLGSSNWEAADLGNEER_S(4)	O00193_S17	C11orf58	O00193	0.559775	-0.140913	0.23263	0.217	0.5668	-1.07134	1.01555	-0.184798	-0.08	0.83063	-0.511561	0.874641	0.0478323	0.137	0.7158
O00193_RSASPDDDLGSSNWEAADLGNEERK_S(4)	O00193_S17	C11orf58	O00193	0.409285	-0.12728	-0.12961	0.051	0.79141	0.187759	0.0294975	0.10462	0.107	0.57997	0.597044	-0.0977823	-0.0249896	0.158	0.42114
O00193_SASPDDDLGSSNWEAADLGNEERK_S(1)_S(3)	O00193_S15_S17	C11orf58	O00193	0.52314	-0.408185	0.643021	0.253	0.4581	-0.38718	1.34017	0.258806	0.404	0.25018	0.135961	0.931982	0.901827	0.657	0.08164
O00193_RSASPDDDLGSSNWEAADLGNEER_S(2)	O00193_S15	C11orf58	O00193	NA	0.217106	0.149289	0.177	0.359	NA	0.423567	-0.076167	0.062	0.73897	NA	0.640673	0.0731222	0.24	0.22626
Q9BU76_RPAEATSSPTSPERPR_S(8)_S(11)	Q9BU76_S217_S220	C1orf35	Q9BU76	0.267009	-0.191915	-0.0411345	0.011	0.97422	-0.510571	1.36266	0.260935	0.371	0.30938	-0.243562	1.17075	0.2198	0.382	0.296
Q9BU76_RPAEATSSPTSPERPR_S(8)_T(10)	Q9BU76_S217_T219	C1orf35	Q9BU76	0.194726	NA	-0.0620666	-0.009	0.97066	-0.497417	NA	-0.343925	-0.066	0.79736	-0.302691	NA	-0.405992	-0.075	0.76936
Q8N6N3_LLPEGEETLESDDEKDEHTSK_S(11)	Q8N6N3_S158	C1orf52	Q8N6N3	0.449529	NA	-0.470419	-0.064	0.8363	-0.64757	NA	0.281127	0.166	0.59401	-0.198042	NA	-0.189292	0.102	0.74091
Q86YS7_SQSESSDEVTELDLSHGKK_S(1)	Q86YS7_S657	C2CD5	Q86YS7	-0.132121	NA	-0.410626	-0.27	0.16187	-0.0260388	NA	-0.0873115	0.091	0.61521	-0.158159	NA	-0.497937	-0.18	0.33254
Q86YS7_SQSESSDEVTELDLSHGKK_S(3)	Q86YS7_S659	C2CD5	Q86YS7	0.0136953	NA	-0.389968	-0.231	0.25471	0.230159	NA	-0.0483161	0.218	0.27874	0.243854	NA	-0.438284	-0.012	0.94855
Q86YS7_LSSPAAFLPACNSPSK_S(13)	Q86YS7_S260	C2CD5	Q86YS7	NA	0.545966	0.542265	0.41	0.10134	NA	0.339404	0.270925	0.129	0.57121	NA	0.88537	0.813189	0.538	0.04276
Q86YS7_QSSSSDTDLSLTPK_S(3)	Q86YS7_S305	C2CD5	Q86YS7	NA	-0.520598	0.188975	-0.037	0.92354	NA	1.19028	1.61559	0.877	0.05254	NA	0.669685	1.80456	0.84	0.0607
Q9P0P8_VDEEDSDEESHHDEMSEQEEELEDDPTVVK_S(6)	Q9P0P8_S106	C6orf203	Q9P0P8	-1.11077	NA	-0.864608	-0.777	0.03552	-0.112113	NA	0.739305	0.456	0.16954	-1.22288	NA	-0.125303	-0.321	0.3161
Q9P0P8_VDEEDSDEESHHDEMSEQEEELEDDPTVVK_S(6)_S(10)	Q9P0P8_S106_S110	C6orf203	Q9P0P8	NA	-0.220214	-0.933388	-0.451	0.07242	NA	0.395205	0.986879	0.485	0.05746	NA	0.174991	0.0534913	0.034	0.87814
Q9P0P8_VDEEDSDEESHHDEMSEQEEELEDDPTVVK_S(6)_S(16)	Q9P0P8_S106_S116	C6orf203	Q9P0P8	NA	-0.173576	-0.864608	-0.4	0.08036	NA	0.291682	0.739305	0.356	0.11159	NA	0.118106	-0.125303	-0.044	0.82782
Q9NZ63_VGDTEKPEPERSPPNR_S(12)	Q9NZ63_S261	C9orf78	Q9NZ63	0.0799693	NA	-0.204075	-0.081	0.61057	0.0554766	NA	0.227154	0.242	0.1568	0.135446	NA	0.0230789	0.161	0.32599
Q16566_TVCGTPGYCAPEILR_T(1)	Q16566_T200	CAMK4	Q16566	NA	0.112449	0.747337	0.363	0.32313	NA	1.19102	1.4214	0.899	0.03445	NA	1.30347	2.16874	1.262	0.00809
P27824_AEEDEILNRSPR_S(10)	P27824_S583	CANX	P27824	0.255851	0.2407	-0.731417	-0.078	0.78585	-0.590846	0.0120138	0.797902	0.073	0.79987	-0.334995	0.252713	0.0664846	-0.005	0.98538
P27824_QKSDAEEDGGTVSQEEEDRKPK_S(3)_S(13)	P27824_S554_S564	CANX	P27824	-0.237657	0.0380382	-1.45845	-0.553	0.1443	-0.2607	-0.614632	1.07	0.065	0.852	-0.498356	-0.576594	-0.388452	-0.488	0.18996
P27824_QKSDAEEDGGTVSQEEEDRKPK_S(3)	P27824_S554	CANX	P27824	0.0282823	NA	-1.46331	-0.576	0.11631	-0.137807	NA	1.38147	0.651	0.0826	-0.109525	NA	-0.0818373	0.075	0.82054
Q01518_SGPKPFSAPKPQTSPSPK_S(14)	Q01518_S308	CAP1	Q01518	0.485842	NA	-0.634467	-0.106	0.7292	-0.837016	NA	-0.687844	-0.461	0.1637	-0.351174	NA	-1.32231	-0.567	0.09738
Q01518_SGPKPFSAPKPQTSPSPK_S(14)_S(16)	Q01518_S308_S310	CAP1	Q01518	0.585335	NA	-0.335062	0.02	0.96325	-0.809615	NA	-1.04768	-0.349	0.42368	-0.22428	NA	-1.38274	-0.329	0.44896
Q9BXL7_NTLQPEEALSTSDPRVSPR_S(17)	Q9BXL7_S886	CARD11	Q9BXL7	0.144352	0.196749	-0.375584	-0.011	0.96984	-0.438374	-0.00293625	-1.02741	-0.49	0.14022	-0.294022	0.193813	-1.40299	-0.501	0.13254
Q9BXL7_STVEEDNDSGGFDALDLDDDSHER_S(9)	Q9BXL7_S593	CARD11	Q9BXL7	NA	0.0938209	0.0472912	0.082	0.78513	NA	1.34446	0.2142	0.539	0.10595	NA	1.43828	0.261491	0.621	0.07015
P20810_EGITGPPADSSKPIGPDDAIDALSSDFTCGSPTAAGK_S(31)	P20810_S243	CAST	P20810	0.695822	0.0440037	NA	0.178	0.49108	-0.537041	0.257768	NA	0.138	0.58857	0.158781	0.301772	NA	0.316	0.23761
P22681_QGAEGAPSPNYDDDDDERADDTLFMMK_S(8)	P22681_S452	CBL	P22681	0.246176	NA	-0.545158	-0.13	0.51887	0.452707	NA	0.541284	0.493	0.03741	0.698883	NA	-0.00387379	0.363	0.1002
Q13185_LTWHSCPEDEAQ_S(5)	Q13185_S176	CBX3	Q13185	0.557045	NA	0.0357908	0.158	0.41609	-0.181632	NA	0.238612	0.177	0.36551	0.375413	NA	0.274403	0.336	0.11052
Q8IX12_EISTPTHWSK_T(4)	Q8IX12_T627	CCAR1	Q8IX12	-0.0106852	NA	0.515484	0.054	0.8618	-0.0818868	NA	-0.739292	0.034	0.91313	-0.092572	NA	-0.223808	0.087	0.77753
Q8N163_LEDSEVRSVASNQSEMEFSSLQDMPK_S(11)_S(14)	Q8N163_S678_S681	CCAR2	Q8N163	-0.228894	0.20377	-0.312183	-0.112	0.60293	0.310415	-0.490454	0.427345	0.082	0.70152	0.081521	-0.286684	0.115162	-0.03	0.88852
Q8N163_LEDSEVRSVASNQSEMEFSSLQDMPK_S(8)_S(11)	Q8N163_S675_S678	CCAR2	Q8N163	-0.0214217	-0.0502819	-0.171129	-0.081	0.63575	-0.10017	-0.110285	0.397125	0.062	0.7148	-0.121592	-0.160567	0.225996	-0.019	0.91204
Q8N163_LEDSEVRSVASNQSEMEFSSLQDMPK_S(8)_S(11)_S(14)	Q8N163_S675_S678_S681	CCAR2	Q8N163	-0.170839	-0.0320254	-0.337936	-0.18	0.31551	0.322367	-0.165682	0.401771	0.186	0.30117	0.151528	-0.197708	0.0638349	0.006	0.97279
Q8N163_SVASNQSEMEFSSLQDMPK_S(4)_S(7)	Q8N163_S678_S681	CCAR2	Q8N163	-0.582358	0.0552976	0.00513606	-0.174	0.49815	1.56141	0.637603	0.34489	0.848	0.01076	0.979053	0.692901	0.350026	0.674	0.02862
Q8N163_LEDSEVRSVASNQSEMEFSSLQDMPK_S(11)	Q8N163_S678	CCAR2	Q8N163	0.329997	NA	-0.15477	0.011	0.96936	-0.856368	NA	0.411644	0.036	0.90277	-0.526371	NA	0.256874	0.047	0.8725
Q8N163_LEDSEVRSVASNQSEMEFSSLQDMPK_S(4)_S(11)	Q8N163_S671_S678	CCAR2	Q8N163	NA	0.00935906	-0.15115	0.026	0.886	NA	-0.212842	0.376752	0.038	0.83069	NA	-0.203483	0.225602	0.064	0.72191
Q9BW85_LLEDSDSEDEAAPSPLQPALRPNPTAILDEAPKPK_S(5)_S(7)	Q9BW85_S211_S213	CCDC94	Q9BW85	0.133729	-0.358728	-0.268062	-0.164	0.5834	-0.349285	1.20891	0.428833	0.429	0.17766	-0.215555	0.85018	0.160771	0.265	0.38494
Q9BSQ5_GIITDSFGR_S(6)	Q9BSQ5_S384	CCM2	Q9BSQ5	0.134953	0.0565781	NA	-0.111	0.85019	0.261187	2.8205	NA	1.189	0.07577	0.39614	2.87708	NA	1.078	0.10078
Q9Y5K6_SVDFDSLTVR_S(1)	Q9Y5K6_S458	CD2AP	Q9Y5K6	0.113434	-0.064291	0.0306892	0.027	0.86347	-0.15729	0.00496911	-0.362556	-0.172	0.28847	-0.0438552	-0.0593218	-0.331867	-0.145	0.36392
P16070_SQEMVHLVNK_S(1)	P16070_S706	CD44	P16070	0.0114145	0.091021	0.0397379	0.047	0.80397	-0.47657	0.17668	-0.157329	-0.152	0.43478	-0.465156	0.267701	-0.117591	-0.105	0.5858
P06127_SSMQPDNSSDSDYDLHGAQRL_S(8)_S(9)_S(11)	P06127_S482_S483_S485	CD5	P06127	-0.764584	1.79457	-0.570478	0.153	0.76842	1.04079	-1.20918	0.370465	0.067	0.8967	0.276203	0.585391	-0.200013	0.221	0.67274
P06127_SSMQPDNSSDSDYDLHGAQRL_S(9)	P06127_S483	CD5	P06127	0.0680689	0.882786	-0.016607	0.311	0.28592	0.850318	0.231925	-0.0210665	0.354	0.23106	0.918386	1.11471	-0.0376735	0.665	0.04377
P06127_SSMQPDNSSDSDYDLHGAQRL_S(9)_S(11)	P06127_S483_S485	CD5	P06127	-0.20032	0.272499	-0.497872	-0.142	0.57136	1.09811	0.360224	0.392411	0.617	0.03732	0.897789	0.632723	-0.10546	0.475	0.08827
P06127_QWIGPTGMNQNMSFHR_S(13)	P06127_S428	CD5	P06127	-0.16064	1.06351	NA	0.169	0.86647	0.963429	4.86385	NA	2.37	0.0453	0.802789	5.92736	NA	2.538	0.03527
P06127_SSMQPDNSSDSDYDLHGAQRL_S(11)	P06127_S485	CD5	P06127	-0.195508	0.164086	NA	-0.087	0.63541	1.05451	0.648504	NA	0.756	0.00387	0.859003	0.81259	NA	0.669	0.00713
P21127_AYTPVVVTLWYR_T(3)	P21127_T595	CDK11B	P21127	0.113367	NA	1.4728	0.485	0.19704	-0.128206	NA	-1.17295	-0.279	0.43838	-0.0148389	NA	0.299851	0.206	0.56329
Q9NYV4_HLLTDLPLPPELPGGDLSPPDSPEPK_S(18)_S(22)	Q9NYV4_S681_S685	CDK12	Q9NYV4	NA	-0.228837	-1.01051	-0.463	0.12829	NA	-0.21999	1.13377	0.336	0.25069	NA	-0.448827	0.123255	-0.127	0.64872
P50613_SFGSPNRAYTHQVVTR_S(4)_T(10)	P50613_S164_T170	CDK7	P50613	-0.0767816	NA	-0.413141	-0.223	0.2106	0.275314	NA	0.741375	0.576	0.00964	0.198532	NA	0.328234	0.353	0.06617
P46527_VSNGSPSLER_S(5)	P46527_S10	CDKN1B	P46527	0.0178162	-0.415496	-0.169388	-0.189	0.44643	0.108388	0.979607	-0.114331	0.325	0.20924	0.126204	0.564111	-0.28372	0.136	0.581
Q03701_SQLDDHPESDDEENFIDANDDEDMEK_S(9)	Q03701_S629	CEBPZ	Q03701	-0.0106974	-0.26593	-0.828503	-0.368	0.18743	-0.0410006	0.963481	0.556322	0.493	0.092	-0.0516979	0.697551	-0.27218	0.125	0.63567
Q5SW79_SIKSDVPVYLK_S(1)_S(4)	Q5SW79_S356_S359	CEP170	Q5SW79	0.251671	-0.213263	0.0568175	0.032	0.8983	-0.597829	0.168733	0.517039	0.029	0.90603	-0.346158	-0.0445299	0.573857	0.061	0.80613
Q96JM3_GGSPDLWK_S(3)	Q96JM3_S476	CHAMP1	Q96JM3	0.166516	-0.594928	-0.048659	-0.159	0.70111	-0.240127	2.01187	0.34187	0.705	0.12081	-0.0736108	1.41695	0.293211	0.546	0.21331
Q96JM3_KPSPSESPEPWKPFPAVSPEPR_S(3)_S(7)	Q96JM3_S282_S286	CHAMP1	Q96JM3	0.0279971	-0.388705	1.10565	0.248	0.50075	0.0024367	1.17874	-0.628107	0.184	0.61436	0.0304338	0.790035	0.477546	0.433	0.25658
Q96JM3_LAPVPSPEPQKPAPVSPESVK_S(6)_S(16)	Q96JM3_S204_S214	CHAMP1	Q96JM3	0.0399839	-0.164324	-0.194806	-0.106	0.5859	-0.323814	-0.766354	-0.124646	-0.405	0.06736	-0.28383	-0.930677	-0.319452	-0.511	0.0296
Q96JM3_KPSPSESPEPWKPFPAVSPEPR_S(3)	Q96JM3_S282	CHAMP1	Q96JM3	0.161223	NA	0.637695	0.323	0.1259	-0.258071	NA	-0.203981	-0.066	0.73332	-0.0968482	NA	0.433714	0.257	0.20838
Q96JM3_LAPVPSPEPQKPAPVSPESVK_S(6)	Q96JM3_S204	CHAMP1	Q96JM3	NA	-0.25934	0.117011	-0.049	0.75687	NA	0.0537851	-0.30576	-0.083	0.60653	NA	-0.205555	-0.188749	-0.132	0.41802
Q96JM3_GQESSSDQEQVDVESIDFSK_S(4)	Q96JM3_S651	CHAMP1	Q96JM3	-0.352064	0.0045545	NA	-0.134	0.40292	0.291476	0.291742	NA	0.285	0.10027	-0.0605881	0.296296	NA	0.151	0.34683
Q12873_ELQGDGPPSSPTNDPTVK_S(10)	Q12873_S713	CHD3	Q12873	-0.032808	0.103836	-0.507711	-0.146	0.47239	-0.0959276	-0.57557	0.202542	-0.156	0.44167	-0.128736	-0.471734	-0.305169	-0.302	0.1601
Q12873_METEADAPSPAPSLGERLEPR_S(9)_S(13)	Q12873_S1601_S1605	CHD3	Q12873	-0.0721119	-0.0741442	-0.360726	-0.169	0.31151	0.562746	0.388389	0.384512	0.445	0.02456	0.490634	0.314245	0.0237862	0.276	0.11852
Q14839_KMSQPGSPSPK_S(3)_S(7)	Q14839_S1531_S1535	CHD4	Q14839	0.756175	0.110583	NA	0.067	0.84101	-0.0929042	-0.725489	NA	-0.112	0.73885	0.663271	-0.614905	NA	-0.045	0.89354
Q8IWX8_SRSRSPTPPSSAGLGSNSAPPIPDSR_S(1)_S(3)_S(5)_T(7)	Q8IWX8_S813_S815_S817_T819	CHERP	Q8IWX8	-0.717611	NA	-0.805053	-0.531	0.03804	0.429367	NA	0.951265	0.517	0.04169	-0.288244	NA	0.146212	-0.013	0.95086
O75122_SRSDIDVNAAAGAK_S(3)	O75122_S370	CLASP2	O75122	-0.125066	0.164429	-0.464239	-0.142	0.5039	0.367218	0.252866	0.0134756	0.211	0.32877	0.242152	0.417296	-0.450763	0.07	0.73938
O75122_VLNTGSDVEEAVADALK_S(6)	O75122_S596	CLASP2	O75122	NA	-0.407727	-0.635034	-0.302	0.15545	NA	0.381475	0.261071	0.245	0.23614	NA	-0.0262521	-0.373963	-0.056	0.77417
Q14677_TIDLGAAAHYTGDKASPDQNASTHTPQSSVK_S(16)	Q14677_S299	CLINT1	Q14677	NA	-0.353449	-0.654005	-0.368	0.05726	NA	0.227099	0.255615	0.182	0.29556	NA	-0.12635	-0.39839	-0.186	0.28724
P54105_FEEESKEPVADEEEEDSDDDVEPITEFR_S(17)	P54105_S102	CLNS1A	P54105	0.0941627	-0.132191	-0.441444	-0.16	0.44299	-0.0890785	0.642739	0.33564	0.296	0.17606	0.00508418	0.510548	-0.105804	0.137	0.50942
P35606_STAQQELDGKPASPTPVIVASHTANK_S(13)	P35606_S859	COPB2	P35606	0.0107319	-0.232987	-0.0557328	-0.093	0.71951	-0.201077	1.0363	0.242447	0.359	0.19139	-0.190345	0.80331	0.186714	0.267	0.31832
P35606_STAQQELDGKPASPTPVIVASHTANKEEK_S(13)	P35606_S859	COPB2	P35606	0.055678	NA	-0.192965	-0.102	0.49367	0.176658	NA	0.270877	0.269	0.09963	0.232336	NA	0.0779116	0.167	0.27631
O75131_EASRSSPVEFECINEK_S(6)	O75131_S243	CPNE3	O75131	-1.16215	NA	0.928252	-0.029	0.94003	0.262934	NA	-0.142753	0.068	0.8618	-0.899211	NA	0.785499	0.039	0.92113
Q9P2I0_EADIDSSDESDIEEDIDQPSAHK_S(6)_S(7)_S(10)	Q9P2I0_S419_S420_S423	CPSF2	Q9P2I0	-1.47299	-0.576436	-0.948317	-0.999	0.00351	0.827868	0.780537	1.21545	0.941	0.00476	-0.645119	0.2041	0.267136	-0.058	0.80679
P52943_ASSVTTFTGEPNTCPR_S(3)	P52943_S115	CRIP2	P52943	NA	-0.229588	1.13278	0.353	0.51164	NA	0.985769	1.53549	0.709	0.20746	NA	0.756181	2.66828	1.062	0.07681
Q6UUV7_LTQYHGGSLPNVSQLR_S(8)	Q6UUV7_S62	CRTC3	Q6UUV7	-0.360435	-0.0969831	-0.610475	-0.356	0.12451	-0.199423	0.283779	-0.0877784	-0.001	0.99568	-0.559858	0.186796	-0.698253	-0.357	0.12351
Q9Y5B0_EVDDILGEGSDDSDSEK_S(10)	Q9Y5B0_S869	CTDP1	Q9Y5B0	-1.83191	-0.217794	-0.697667	-0.916	0.02268	0.504565	0.256534	0.383631	0.382	0.26178	-1.32735	0.03874	-0.314036	-0.534	0.13178
Q9Y5B0_EVDDILGEGSDDSDSEK_S(10)_S(13)	Q9Y5B0_S869_S872	CTDP1	Q9Y5B0	NA	-0.221085	-0.706633	-0.365	0.06404	NA	0.271773	0.381131	0.252	0.17218	NA	0.0506882	-0.325502	-0.113	0.5162
P17812_DTYSDRSGSSSPDSEITELK_S(10)_S(11)	P17812_S574_S575	CTPS1	P17812	0.672317	0.365885	NA	0.247	0.35175	-0.119462	0.715605	NA	0.336	0.21801	0.552854	1.08149	NA	0.583	0.05178
Q6PD62_KGGEFDEFVNDDTDDDLPISK_T(13)	Q6PD62_T925	CTR9	Q6PD62	0.00554768	-0.695515	-0.238775	-0.31	0.12225	-0.0679444	0.349163	0.176376	0.153	0.41399	-0.0623967	-0.346352	-0.0623985	-0.157	0.40101
P61073_TSAQHALTSVSRGSSLK_S(11)_S(15)	P61073_S321_S325	CXCR4	P61073	0.186332	0.610183	0.0144357	0.27	0.30555	0.846748	-0.314484	0.709614	0.414	0.13498	1.03308	0.295699	0.72405	0.684	0.02731
P61073_TSAQHALTSVSRGSSLK_S(14)_S(15)	P61073_S324_S325	CXCR4	P61073	-0.0124986	0.709164	-0.317283	0.126	0.68735	0.962505	-0.437438	1.06827	0.531	0.12251	0.950006	0.271726	0.750986	0.658	0.06657
P61073_TSAQHALTSVSRGSSLK_S(9)_S(15)	P61073_S319_S325	CXCR4	P61073	0.155829	1.06782	-0.12246	0.367	0.28629	0.983217	-0.55884	0.938333	0.454	0.1966	1.13905	0.508983	0.815872	0.821	0.03709
P61073_TSAQHALTSVSR_S(9)	P61073_S319	CXCR4	P61073	1.35514	NA	0.135514	0.556	0.19372	-1.20055	NA	0.997387	-0.017	0.9663	0.154587	NA	1.1329	0.539	0.20595
O60759_QTSTDDECFIPK_S(3)	O60759_S279	CYTIP	O60759	-0.0723641	-0.604943	-0.2374	-0.305	0.18424	0.145264	1.02001	0.18609	0.45	0.06659	0.0729001	0.415071	-0.0513103	0.146	0.5038
O60759_SSSLSDFSWSQR_S(3)	O60759_S66	CYTIP	O60759	0.464781	0.0279169	-0.399551	0.031	0.93789	-0.724012	1.33184	0.663885	0.424	0.30737	-0.259231	1.35976	0.264334	0.455	0.27609
O60759_SSSLSDFSWSQRK_S(3)	O60759_S66	CYTIP	O60759	NA	-0.969101	-0.319747	-0.406	0.1381	NA	0.155194	0.459595	0.171	0.50174	NA	-0.813907	0.139847	-0.234	0.36451
Q9UJU6_AMSTTSISSPQPGK_S(3)	Q9UJU6_S269	DBNL	Q9UJU6	0.681224	-0.354333	0.570707	0.299	0.55018	-1.21161	0.663546	1.1482	0.2	0.68726	-0.530387	0.309213	1.71891	0.499	0.33021
Q9UJU6_ERAMSTTSISSPQPGK_S(5)	Q9UJU6_S269	DBNL	Q9UJU6	-1.0783	-0.298821	0.376735	-0.333	0.43167	0.432436	0.0507449	1.13212	0.538	0.2205	-0.645868	-0.248076	1.50885	0.205	0.62367
P27707_WCNVQSTQDEFEELTMSQK_S(17)	P27707_S74	DCK	P27707	0.297481	0.0187019	0.434233	0.25	0.18093	-0.284967	0.156894	0.057476	-0.024	0.89248	0.0125136	0.175595	0.491709	0.227	0.22007
Q9NPI6_ASSPSPLTIGTPESQR_S(3)_S(5)	Q9NPI6_S523_S525	DCP1A	Q9NPI6	0.433885	-0.500183	-0.615712	-0.227	0.61568	-0.797232	1.48853	-0.152473	0.18	0.69058	-0.363347	0.98835	-0.768185	-0.048	0.91527
Q9NPI6_HAPTYTIPLSPVLSPTLPAEAPTAQVPPSLPR_S(10)_S(14)	Q9NPI6_S315_S319	DCP1A	Q9NPI6	0.0887619	-0.376292	NA	-0.128	0.4806	0.316127	0.949584	NA	0.575	0.01295	0.404889	0.573292	NA	0.447	0.03643
Q8IU60_RFGDSSDSDNGFSSTGSTPAKPTVEK_S(5)_S(6)_S(8)	Q8IU60_S246_S247_S249	DCP2	Q8IU60	NA	-0.575882	-0.257669	-0.252	0.20663	NA	0.244191	0.390245	0.18	0.35367	NA	-0.331691	0.132576	-0.072	0.70071
Q7L014_AALGLQDSDDEDAAVDIDEQIESMFNSK_S(8)	Q7L014_S804	DDX46	Q7L014	0.0684417	NA	-0.265389	-0.086	0.59694	0.146498	NA	0.462549	0.381	0.04461	0.21494	NA	0.197161	0.295	0.09976
Q9H4E7_WGSQGNRTPSPNSNEQQK_S(3)	Q9H4E7_S590	DEF6	Q9H4E7	-0.109168	NA	-0.490143	-0.205	0.33288	0.452686	NA	1.08918	0.579	0.02263	0.343517	NA	0.59904	0.374	0.10113
Q9H4E7_WGSQGNRTPSPNSNEQQK_T(8)_S(10)	Q9H4E7_T595_S597	DEF6	Q9H4E7	NA	-0.454507	-1.14057	-0.657	0.02148	NA	0.452266	0.161671	0.265	0.27053	NA	-0.00224043	-0.9789	-0.392	0.12029
Q9H4E7_RPVTSSSFSGFQPPLLAHRDSSLK_S(21)	Q9H4E7_S580	DEF6	Q9H4E7	NA	-0.178779	1.03466	0.231	0.48851	NA	-0.00619923	0.171607	-0.001	0.99758	NA	-0.184978	1.20627	0.23	0.49032
Q9H4E7_RPVTSSSFSGFQPPLLAHRDSSLK_S(21)_S(22)	Q9H4E7_S580_S581	DEF6	Q9H4E7	NA	-0.0635604	0.432103	0.076	0.91404	NA	0.651809	3.17392	1.302	0.09627	NA	0.588249	3.60602	1.378	0.0818
Q9H4E7_WGSQGNRTPSPNSNEQQK_S(3)_T(8)_S(10)	Q9H4E7_S590_T595_S597	DEF6	Q9H4E7	NA	0.096879	0.53172	0.214	0.48079	NA	0.0432905	0.94001	0.342	0.27274	NA	0.14017	1.47173	0.556	0.09507
Q9H4E7_WGSQGNRTPSPNSNEQQK_S(10)	Q9H4E7_S597	DEF6	Q9H4E7	0.402321	0.45352	NA	0.253	0.18309	0.25655	0.148146	NA	0.216	0.24887	0.658871	0.601666	NA	0.469	0.02976
P35659_EPEMPGPREESEEEEDEDDEEEEEEEK_S(11)	P35659_S32	DEK	P35659	-0.230153	-0.439016	-0.136909	-0.269	0.20566	0.155325	0.325146	0.756238	0.412	0.07022	-0.0748276	-0.11387	0.619329	0.144	0.47964
P35659_NQNSSKKESESEDSSDDEPLIK_S(9)_S(11)_S(14)_S(15)	P35659_S301_S303_S306_S307	DEK	P35659	NA	1.18487	-1.87141	-0.265	0.63631	NA	-1.57272	0.843645	-0.236	0.67361	NA	-0.387848	-1.02776	-0.501	0.38198
P35659_KESESEDSSDDEPLIKK_S(3)_S(5)_S(8)_S(9)	P35659_S301_S303_S306_S307	DEK	P35659	-4.06721	0.801818	NA	-1.188	0.21324	0.839243	-0.970402	NA	0.138	0.87784	-3.22796	-0.168585	NA	-1.05	0.26527
Q5VZ89_HSQPSPEPHSPTEPPAWGSSIVK_S(5)_S(10)	Q5VZ89_S732_S737	DENND4C	Q5VZ89	-0.120831	-0.140401	-1.36415	-0.542	0.20423	0.104665	0.47831	2.22745	0.937	0.04669	-0.0161665	0.33791	0.863301	0.395	0.34084
Q5VZ89_RSSLPLDHGSPAQENPESEK_S(3)	Q5VZ89_S1042	DENND4C	Q5VZ89	0.0094979	NA	0.19565	-0.005	0.9794	0.588608	NA	0.731078	0.596	0.01073	0.598106	NA	0.926727	0.592	0.01112
O60231_LLEDSEESSEETVSR_S(5)_S(8)	O60231_S103_S106	DHX16	O60231	-1.8519	0.143962	-1.27234	-0.993	0.04501	0.410952	0.491245	0.377255	0.426	0.32808	-1.44094	0.635207	-0.895088	-0.567	0.20539
O60832_AGLESGAEPGDGDSDTTK_S(14)	O60832_S494	DKC1	O60832	-0.0373051	NA	-0.0378638	-0.053	0.70406	0.211744	NA	0.133557	0.166	0.25856	0.174439	NA	0.0956929	0.113	0.43108
O60832_AGLESGAEPGDGDSDTTKK_S(14)	O60832_S494	DKC1	O60832	-0.00986085	NA	-0.246685	-0.182	0.35851	-0.265162	NA	0.156257	0.14	0.4731	-0.275023	NA	-0.090428	-0.042	0.82829
Q99543_ELSEESEDEELQLEEFPMLK_S(3)_S(6)	Q99543_S60_S63	DNAJC2	Q99543	0.187544	0.192979	NA	0.088	0.61772	0.091347	-0.351169	NA	-0.025	0.88437	0.278891	-0.158189	NA	0.063	0.72133
Q9H3Z4_SLSTSGESLYHVLGLDK_S(3)	Q9H3Z4_S10	DNAJC5	Q9H3Z4	0.0801071	0.318966	-0.300152	0.033	0.89228	0.089959	0.664688	0.109349	0.288	0.26049	0.170066	0.983655	-0.190803	0.321	0.21488
Q96BY6_SQTLPIIR_T(3)	Q96BY6_T1440	DOCK10	Q96BY6	-0.387725	0.725346	-0.235903	0.034	0.97831	0.538836	5.37617	0.020167	1.978	0.14538	0.15111	6.10151	-0.215736	2.012	0.13962
Q96BY6_ASLASLDSNPSTNEK_S(5)_S(8)	Q96BY6_S1292_S1295	DOCK10	Q96BY6	NA	-0.311653	-0.852969	-0.475	0.07794	NA	0.681298	0.102507	0.363	0.15854	NA	0.369645	-0.750462	-0.112	0.63859
Q92608_RSSVVFADEK_S(3)	Q92608_S1706	DOCK2	Q92608	-0.156975	-0.0207111	-0.48181	-0.22	0.30497	0.576181	-0.150048	0.212593	0.213	0.31927	0.419206	-0.170759	-0.269216	-0.007	0.97312
Q92608_SSSSVGGLSVSSR_S(3)	Q92608_S587	DOCK2	Q92608	-0.760879	0.0794833	0.034067	-0.216	0.32784	1.35251	1.05007	1.20587	1.203	0.0007	0.591628	1.12955	1.23994	0.987	0.00212
Q92608_HEFMSDTNLSEHAAIPLK_S(5)	Q92608_S1731	DOCK2	Q92608	NA	-0.128035	-0.929809	-0.313	0.2409	NA	0.295197	0.158725	0.2	0.44064	NA	0.167162	-0.771084	-0.114	0.65552
Q8NF50_ALSLEENGVGSNFK_S(3)	Q8NF50_S451	DOCK8	Q8NF50	0.00312453	-0.465431	-0.745882	-0.403	0.27764	-0.29953	1.44039	0.355042	0.499	0.18871	-0.296405	0.974961	-0.390839	0.096	0.787
Q8NF50_VMSSSNPDLAGTHSAADEEVK_S(5)	Q8NF50_S904	DOCK8	Q8NF50	-0.488033	NA	-0.582761	-0.367	0.14827	0.434411	NA	-0.36837	-0.024	0.9184	-0.0536217	NA	-0.951131	-0.391	0.12729
Q8TDB6_EGHETPMDIDSDDSK_S(11)	Q8TDB6_S532	DTX3L	Q8TDB6	0.0261314	NA	-0.869403	-0.313	0.32333	-0.458417	NA	-0.312105	-0.111	0.71644	-0.432286	NA	-1.18151	-0.425	0.19345
Q56P03_YYDDIYFDSDSEDEDRAVQVTK_S(9)_S(11)	Q56P03_S109_S111	EAPP	Q56P03	0.271491	-0.268858	NA	-0.029	0.92212	-0.345449	1.20814	NA	0.391	0.21306	-0.0739572	0.939277	NA	0.362	0.24496
Q6P2E9_DSQDASAEQSDHDDEVASLASASGGFGTK_S(6)	Q6P2E9_S875	EDC4	Q6P2E9	NA	0.0473134	-0.301239	-0.057	0.80232	NA	0.606602	0.215639	0.185	0.4227	NA	0.653916	-0.0856	0.129	0.57253
Q6P2E9_DSQDASAEQSDHDDEVASLASASGGFGTK_S(10)	Q6P2E9_S879	EDC4	Q6P2E9	-0.210668	0.0473134	NA	-0.055	0.73694	0.33237	0.606602	NA	0.45	0.02556	0.121702	0.653916	NA	0.395	0.04203
P24534_YGPADVEDTTGSGATDSKDDDDIDLFGSDDEEESEEAK_S(28)	P24534_S106	EEF1B2	P24534	0.226603	-0.0322251	-0.452898	-0.086	0.66222	0.0126349	0.0910263	0.702237	0.269	0.19908	0.239238	0.0588012	0.249339	0.182	0.36691
P29692_KPATPAEDDEDDDIDLFGSDNEEEDK_S(19)	P29692_S162	EEF1D	P29692	-0.0247548	-0.670655	-0.0577188	-0.251	0.23422	0.0533721	0.161486	0.28719	0.167	0.41378	0.0286173	-0.509169	0.229471	-0.084	0.67679
P29692_KPATPAEDDEDDDIDLFGSDNEEEDK_T(4)_S(19)	P29692_T147_S162	EEF1D	P29692	-0.132852	-0.245179	-0.0442843	-0.141	0.38395	-0.0174604	0.254625	0.290364	0.176	0.28432	-0.150313	0.00944576	0.24608	0.035	0.82346
P29692_ATAPQTQHVSPMR_S(10)	P29692_S133	EEF1D	P29692	0.944253	NA	0.524677	0.472	0.14266	-0.939098	NA	-0.33043	-0.214	0.47652	0.00515518	NA	0.194248	0.257	0.39642
P29692_ATAPQTQHVSPMRQVEPPAK_S(10)	P29692_S133	EEF1D	P29692	0.044045	NA	0.0133182	-0.001	0.99647	0.446411	NA	0.022791	0.228	0.19039	0.490456	NA	0.0361092	0.227	0.19162
P29692_KPATPAEDDEDDDIDLFGSDNEEEDKEAAQLREER_S(19)	P29692_S162	EEF1D	P29692	0.504559	NA	-0.535956	-0.023	0.96245	2.10001	NA	0.582569	1.022	0.06834	2.60457	NA	0.0466132	0.999	0.07338
P13639_AGETRFTDTRK_T(7)	P13639_T57	EEF2	P13639	-0.0534996	NA	0.320759	0.065	0.68967	0.258407	NA	0.254097	0.335	0.07099	0.204907	NA	0.574856	0.4	0.03886
Q99613_QPLLLSEDEEDTK_S(6)	Q99613_S39	EIF3C	Q99613	-0.0116222	-0.387248	-0.0976296	-0.165	0.30999	-0.0132648	0.363911	0.10314	0.151	0.35038	-0.024887	-0.0233372	0.00551025	-0.014	0.92751
O75821_GIPLATGDTSPEPELLPGAPLPPPK_T(6)	O75821_T38	EIF3G	O75821	-0.00400427	NA	-0.106036	-0.066	0.78409	-0.0697619	NA	0.999463	0.428	0.10661	-0.0737662	NA	0.893428	0.362	0.16062
O75821_GIPLATGDTSPEPELLPGAPLPPPK_S(10)	O75821_S42	EIF3G	O75821	NA	-0.240364	-0.0504755	-0.191	0.27053	NA	0.193449	0.317076	0.171	0.31977	NA	-0.046915	0.266601	-0.02	0.90323
Q9NRA8_SSSPVGLAK_S(3)	Q9NRA8_S951	EIF4ENIF1	Q9NRA8	0.0402654	NA	0.829596	0.227	0.34331	-0.0803738	NA	-0.215209	0.013	0.95582	-0.0401083	NA	0.614386	0.239	0.31866
P55010_EAEEESSGGEEEDEDENIEVVYSK_S(6)_S(7)	P55010_S389_S390	EIF5	P55010	-0.910505	-0.673727	NA	-0.758	0.00285	0.000943893	0.0958733	NA	0.161	0.36584	-0.909562	-0.577854	NA	-0.597	0.00939
O60841_NKPGPNIESGNEDDDASFK_S(9)	O60841_S214	EIF5B	O60841	-0.0316228	-0.214883	-0.23795	-0.161	0.31408	0.019099	-0.0721008	0.242868	0.063	0.68319	-0.0125238	-0.286984	0.0049182	-0.098	0.53031
O60841_VEMYSGSDDDDDFNK_S(5)_S(7)	O60841_S135_S137	EIF5B	O60841	-0.866059	0.00658933	-0.290782	-0.383	0.1039	0.277036	-0.0253992	0.354267	0.202	0.35646	-0.589023	-0.0188099	0.0634858	-0.181	0.40449
O60841_QSFDDNDSEELEDKDSK_S(8)	O60841_S113	EIF5B	O60841	0.0562366	NA	-0.592206	-0.244	0.22623	-0.109562	NA	0.2493	0.173	0.37812	-0.0533254	NA	-0.342907	-0.071	0.70972
O60841_VEMYSGSDDDDDFNKLPK_S(5)_S(7)	O60841_S135_S137	EIF5B	O60841	0.173055	NA	-0.438831	-0.108	0.53566	0.00194611	NA	0.214269	0.094	0.58955	0.175001	NA	-0.224563	-0.014	0.93375
O60841_VEMYSGSDDDDDFNKLPKK_S(5)_S(7)	O60841_S135_S137	EIF5B	O60841	-0.0610469	NA	-0.70238	-0.349	0.16648	0.220437	NA	-0.165585	0.135	0.56861	0.15939	NA	-0.867966	-0.214	0.37413
P32519_TKPPRPDSPATTPNISVK_S(8)	P32519_S187	ELF1	P32519	0.0856424	NA	-0.340527	-0.099	0.56765	-0.0273148	NA	0.350013	0.242	0.1854	0.0583276	NA	0.00948655	0.143	0.41223
Q32P44_AISSANLLVR_S(3)	Q32P44_S176	EML3	Q32P44	0.382731	0.231201	0.135766	0.25	0.24347	-0.131234	0.317115	0.751692	0.313	0.15562	0.251498	0.548315	0.887457	0.562	0.02475
Q9HC35_ASPSPQPSSQPLQIHR_S(4)	Q9HC35_S146	EML4	Q9HC35	0.172974	-0.254441	-0.333376	-0.138	0.49761	-0.408222	0.410813	0.199298	0.067	0.73787	-0.235248	0.156372	-0.134078	-0.071	0.72421
Q9HC35_APVSSTESVIQSNTPTPPPSQPLNETAEEESR_T(16)	Q9HC35_T899	EML4	Q9HC35	0.0240577	0.19148	NA	0.028	0.89106	0.0569865	0.716709	NA	0.455	0.05563	0.0810442	0.908189	NA	0.483	0.0453
P11171_LFSSFLK_S(4)	P11171_S85	EPB41	P11171	0.304524	0.399997	-0.0784884	0.209	0.39083	0.308422	0.0746135	1.18551	0.523	0.05659	0.612945	0.47461	1.10702	0.732	0.01554
P58107_QVSASELHTSGILGPETLR_S(3)	P58107_S2716	EPPK1	P58107	NA	-0.470684	0.127708	-0.07	0.83583	NA	1.4617	1.12551	0.806	0.04291	NA	0.991013	1.25322	0.737	0.05857
P07814_EYIPGQPPLSQSSDSSPTRNSEPAGLETPEAK_S(10)	P07814_S880	EPRS	P07814	0.0977504	0.0872049	-0.204221	-0.006	0.97057	0.287628	-0.184394	0.224981	0.109	0.53585	0.385379	-0.0971889	0.02076	0.103	0.55939
P07814_EYIPGQPPLSQSSDSSPTRNSEPAGLETPEAK_S(16)	P07814_S886	EPRS	P07814	NA	0.0872049	-0.204221	-0.01	0.9508	NA	-0.184394	0.224981	-0.014	0.92915	NA	-0.0971889	0.02076	-0.024	0.88036
Q9UBC2_STPSHGSVSSLNSTGSLSPK_S(18)	Q9UBC2_S255	EPS15L1	Q9UBC2	0.234492	NA	-0.0141492	0.023	0.90821	-0.157587	NA	0.54663	0.357	0.11211	0.0769056	NA	0.532481	0.38	0.09425
Q96RT1_HIVNHDDVFEESEELSSDEEMK_S(16)_S(17)	Q96RT1_S602_S603	ERBB2IP	Q96RT1	-0.155955	0.312319	NA	-0.061	0.85344	0.795144	1.63873	NA	0.99	0.01817	0.639188	1.95105	NA	0.928	0.0237
P28715_ENDLYVLPPLQEEEKHSSEEEDEK_S(17)_S(18)	P28715_S156_S157	ERCC5	P28715	0.552803	-0.43371	-0.501056	-0.127	0.61606	0.20816	0.281517	0.66015	0.383	0.15929	0.760963	-0.152193	0.159094	0.256	0.32714
P28715_NAPAAVDEGSISPR_S(12)	P28715_S384	ERCC5	P28715	-0.0151122	NA	-0.791444	-0.224	0.37114	-0.0785363	NA	0.756319	0.371	0.15816	-0.0936485	NA	-0.0351256	0.147	0.55009
P28715_FDSSLLSSDDETK_S(7)_S(8)	P28715_S562_S563	ERCC5	P28715	-0.354034	-0.013604	NA	-0.234	0.18762	0.290862	0.302128	NA	0.411	0.03816	-0.063172	0.288524	NA	0.177	0.30718
P14921_LGGQDSFESIESYDSCDR_S(6)	P14921_S251	ETS1	P14921	-0.553039	-0.352652	-0.523735	-0.476	0.31802	-0.757325	1.45677	0.34499	0.348	0.45763	-1.31036	1.10412	-0.178745	-0.128	0.78026
P41212_ISYTPPESPVPSYASSTPLHVPVPR_S(8)	P41212_S22	ETV6	P41212	0.0755039	-0.118707	-0.468371	-0.171	0.56749	0.0844281	1.11971	1.59952	0.935	0.01395	0.159932	1.001	1.13115	0.764	0.03207
P41212_ISYTPPESPVPSYASSTPLHVPVPR_T(4)_S(8)	P41212_T18_S22	ETV6	P41212	0.0897028	NA	-0.334498	-0.124	0.62289	0.0684756	NA	1.31456	0.666	0.02866	0.158178	NA	0.980065	0.542	0.06
P34910_RTSIISLTPWKPSK_S(6)	P34910_S271	EVI2B	P34910	0.705475	-0.0711756	0.181569	0.272	0.2676	-0.391006	-0.339652	0.261282	-0.156	0.51022	0.314469	-0.410827	0.442851	0.115	0.62424
P34910_RTSIISLTPWKPSK_S(3)_S(6)	P34910_S268_S271	EVI2B	P34910	NA	0.0831348	0.173822	0.112	0.52707	NA	-0.274394	0.224861	0.007	0.96583	NA	-0.191259	0.398683	0.119	0.50081
P34910_LFESSENIEDSNNPK_S(4)	P34910_S294	EVI2B	P34910	-0.498204	0.597846	NA	-0.147	0.63609	-0.237905	-1.31879	NA	-0.456	0.17019	-0.736109	-0.720942	NA	-0.603	0.08336
Q9UI08_KEDESQMEDPSTSPSPGTR_S(13)	Q9UI08_S304	EVL	Q9UI08	0.07392	-0.406961	-0.00592182	-0.113	0.52465	0.0239177	0.606736	0.160607	0.264	0.16296	0.0978376	0.199774	0.154685	0.151	0.40156
Q9UI08_SNSVEKPVSSILSR_S(3)	Q9UI08_S331	EVL	Q9UI08	0.0227703	-0.252384	-0.0307608	-0.087	0.64104	0.469771	1.08842	0.427597	0.662	0.00795	0.492541	0.836037	0.396837	0.575	0.01513
Q9UI08_VQRPEDASGGSSPSGTSK_S(8)	Q9UI08_S242	EVL	Q9UI08	0.0795007	NA	-0.270798	-0.095	0.66061	-0.155226	NA	0.0103401	0.165	0.4542	-0.0757249	NA	-0.260458	0.069	0.74783
Q9UI08_SPEAKSPLQSQPHSR_S(6)	Q9UI08_S354	EVL	Q9UI08	-0.177673	NA	-0.130156	-0.188	0.30608	0.0861115	NA	-0.154959	0.135	0.45473	-0.0915614	NA	-0.285115	-0.053	0.76285
Q9UI08_VQRPEDASGGSSPSGTSK_S(12)	Q9UI08_S246	EVL	Q9UI08	0.126864	NA	-0.0927485	0.007	0.96309	-0.103722	NA	0.0434569	0.077	0.62959	0.0231418	NA	-0.0492916	0.084	0.59805
Q06265_APIDTSDVEEK_S(6)	Q06265_S306	EXOSC9	Q06265	NA	-0.472567	0.160878	-0.035	0.87788	NA	-0.0937639	0.251015	-0.038	0.86777	NA	-0.56633	0.411893	-0.073	0.74959
Q96E09_RIDFIPVSPAPSPTR_S(8)_S(12)	Q96E09_S143_S147	FAM122A	Q96E09	0.331795	-0.245709	0.0666345	0.051	0.8807	-0.558672	1.26711	0.0850707	0.265	0.44566	-0.226877	1.0214	0.151705	0.315	0.36753
Q96E09_VSTTTDSPVSPAQAASPFIPLDELSSK_S(10)	Q96E09_S270	FAM122A	Q96E09	0.0533157	-0.0334429	-0.135117	-0.038	0.80043	-0.157613	0.0977902	-0.127664	-0.062	0.68211	-0.104297	0.0643473	-0.262781	-0.101	0.51276
Q96E09_RIDFIPVSPAPSPTR_S(8)	Q96E09_S143	FAM122A	Q96E09	NA	-0.277304	0.0458755	-0.081	0.75228	NA	1.24684	0.101038	0.519	0.07306	NA	0.969537	0.146913	0.439	0.11775
Q96E09_RIDFIPVSPAPSPTRGIGK_S(8)_S(12)	Q96E09_S143_S147	FAM122A	Q96E09	NA	0.479343	-0.146749	0.121	0.72148	NA	-1.66467	-0.143053	-0.606	0.1063	NA	-1.18533	-0.289802	-0.485	0.18105
Q96E09_RSQSPINCIRPSVLGPLK_S(4)	Q96E09_S189	FAM122A	Q96E09	NA	-0.0146738	0.533285	0.214	0.23773	NA	-0.132555	-0.603594	-0.325	0.09072	NA	-0.147228	-0.0703094	-0.112	0.52096
Q96E09_SNSAPLIHGLSDTSPVFQAEAPSAR_S(3)	Q96E09_S37	FAM122A	Q96E09	0.187348	-0.280413	NA	-0.071	0.69282	-0.130857	0.524099	NA	0.183	0.32156	0.0564912	0.243686	NA	0.113	0.53283
Q7Z309_RIDFTPVSPAPSPTRGFGK_S(8)_S(12)	Q7Z309_S115_S119	FAM122B	Q7Z309	0.088059	-0.066434	0.0983573	0.04	0.85839	0.599253	-0.184539	-0.122187	0.098	0.66549	0.687312	-0.250973	-0.0238302	0.138	0.54494
Q7Z309_RIDFTPVSPAPSPTRGFGK_S(8)	Q7Z309_S115	FAM122B	Q7Z309	NA	-0.0785693	0.464277	0.158	0.36345	NA	-0.155695	-0.265168	-0.169	0.33472	NA	-0.234264	0.19911	-0.01	0.95064
Q9BZQ8_RASAILPGVLGSETLSNEVFQESEEEK_S(3)	Q9BZQ8_S602	FAM129A	Q9BZQ8	0.218172	0.106989	NA	0.185	0.31999	-0.427229	-0.506179	NA	-0.311	0.11525	-0.209057	-0.39919	NA	-0.126	0.48768
Q86VR2_AMDNHSDSEEELAAFCPQLDDSTVAR_S(6)_S(8)	Q86VR2_S258_S260	FAM134C	Q86VR2	0.339333	0.173308	-1.20784	-0.232	0.51606	0.185423	0.825306	1.82525	0.945	0.02774	0.524756	0.998614	0.617408	0.714	0.07427
Q9Y6X4_AVDSSSEEIEVEVPVVDRR_S(4)_S(5)	Q9Y6X4_S635_S636	FAM169A	Q9Y6X4	-0.0657867	-0.248101	-0.00549247	-0.106	0.57353	0.0304275	0.253671	0.600881	0.295	0.14689	-0.0353592	0.00557002	0.595388	0.189	0.33102
Q9Y6X4_NQSEEQSEASSEQLDQFTQSAEK_S(7)_S(10)_S(11)	Q9Y6X4_S615_S618_S619	FAM169A	Q9Y6X4	-0.449755	0.0398627	-1.59164	-0.667	0.11848	0.186317	0.987618	0.672986	0.616	0.14451	-0.263438	1.02748	-0.918653	-0.052	0.89417
Q9Y6X4_AVDSSSEEIEVEVPVVDRR_S(4)_S(5)_S(6)	Q9Y6X4_S635_S636_S637	FAM169A	Q9Y6X4	-1.24502	NA	0.872899	-0.18	0.70264	0.11984	NA	0.497175	0.441	0.36229	-1.12518	NA	1.37007	0.261	0.58165
Q9Y6X4_TSLITEEEDSTSEVLDEELK_S(12)	Q9Y6X4_S449	FAM169A	Q9Y6X4	NA	-0.0201397	0.0622897	-0.044	0.80514	NA	0.409147	0.316225	0.237	0.20884	NA	0.389007	0.378515	0.193	0.29595
Q9Y6X4_LESTARPSESSEEFLEEEPEQR_S(11)	Q9Y6X4_S379	FAM169A	Q9Y6X4	0.00708255	-0.114171	NA	-0.124	0.5058	0.244563	0.769892	NA	0.436	0.04375	0.251646	0.655721	NA	0.313	0.12116
Q6UWZ7_GFGEYSRSPTF_S(8)	Q6UWZ7_S406	FAM175A	Q6UWZ7	0.19605	-0.514564	NA	-0.143	0.48531	-0.261865	0.478976	NA	0.178	0.39006	-0.0658153	-0.0355881	NA	0.035	0.86224
Q15018_AAGDSGEDSDDSDYENLIDPTEPSNSEYSHSK_S(5)_S(9)_S(12)	Q15018_S368_S372_S375	FAM175B	Q15018	-0.530785	NA	-0.755232	-0.422	0.16308	0.623933	NA	1.14238	1.065	0.00595	0.0931477	NA	0.387145	0.643	0.04979
Q9UK61_LIPITGGNARSPEDQLGK_S(11)	Q9UK61_S927	FAM208A	Q9UK61	0.0513983	-0.325963	0.0171792	-0.086	0.66529	0.0791153	0.717474	-0.0873228	0.236	0.25423	0.130514	0.391511	-0.0701437	0.151	0.45424
Q9Y4E1_GLFSDEEDSEDLFSSQSASNLK_S(4)	Q9Y4E1_S539	FAM21C	Q9Y4E1	0.204126	0.032634	NA	0.04	0.85744	0.356755	1.21707	NA	0.714	0.01263	0.560881	1.24971	NA	0.754	0.00987
Q9Y4F9_CNSFIENSSALK_S(3)	Q9Y4F9_S37	FAM65B	Q9Y4F9	0.296841	-0.197351	-0.212747	-0.038	0.86679	0.166997	0.636171	1.19599	0.666	0.01877	0.463838	0.438819	0.983246	0.629	0.0239
Q9Y4F9_RMSMYSQGTPETPTFK_S(3)	Q9Y4F9_S341	FAM65B	Q9Y4F9	-0.0661328	-0.775862	0.110195	-0.244	0.44606	0.0624069	0.220678	0.944979	0.409	0.2182	-0.00372591	-0.555185	1.05517	0.165	0.60091
Q9Y4F9_SQSFAGFSGLQER_S(3)	Q9Y4F9_S21	FAM65B	Q9Y4F9	0.128533	-0.195182	-0.0994772	-0.055	0.76156	0.227176	0.944568	0.569867	0.581	0.0136	0.355709	0.749386	0.47039	0.525	0.02093
Q9Y4F9_SRCNSFIENSSALK_S(5)	Q9Y4F9_S37	FAM65B	Q9Y4F9	-0.0647906	-0.393481	0.0176852	-0.147	0.6864	1.06071	-0.152349	1.24188	0.717	0.08013	0.99592	-0.54583	1.25956	0.57	0.14743
Q5HYJ3_ISNLSPEEEQGLWK_S(5)	Q5HYJ3_S193	FAM76B	Q5HYJ3	0.355419	-0.247455	-0.16256	-0.018	0.94638	0.533949	0.0892563	1.11839	0.581	0.06271	0.889368	-0.158199	0.955828	0.562	0.0694
Q5JSP0_VTPQEEADSDVGEEPDSENTPQK_S(9)	Q5JSP0_S128	FGD3	Q5JSP0	-0.195909	NA	0.126011	-0.169	0.39469	0.0256319	NA	0.170941	0.287	0.16786	-0.170277	NA	0.296953	0.118	0.54572
Q5JSP0_AHCGDPVSLAAAGDGSPDIGPTGELSGSLK_S(16)	Q5JSP0_S56	FGD3	Q5JSP0	-0.106983	0.0776809	NA	0.075	0.65616	-0.041543	0.246498	NA	0.044	0.79033	-0.148526	0.324179	NA	0.119	0.48297
O95684_GPTTGEGALDLSDVHSPPKSPEGK_S(16)_S(20)	O95684_S156_S160	FGFR1OP	O95684	0.0105771	0.499459	0.316131	0.275	0.1468	0.764383	0.156307	0.373685	0.431	0.0383	0.77496	0.655766	0.689816	0.707	0.00434
Q6UN15_VTETEDDSDSDSDDDEDDVHVTIGDIK_S(8)_S(10)_S(12)	Q6UN15_S85_S87_S89	FIP1L1	Q6UN15	-0.816686	NA	-0.778129	-0.645	0.00773	0.657783	NA	0.994461	0.702	0.00512	-0.158902	NA	0.216332	0.057	0.75287
Q5T1M5_SSLSGDEEDELFK_S(4)	Q5T1M5_S1164	FKBP15	Q5T1M5	NA	-0.37958	-0.0728097	-0.144	0.47302	NA	0.770821	0.113369	0.284	0.1785	NA	0.391241	0.0405591	0.14	0.48335
Q13451_NNEESPTATVAEQGEDITSKK_S(5)	Q13451_S13	FKBP5	Q13451	-0.170437	-0.127452	-0.304737	-0.201	0.211	0.181003	-0.120114	0.111363	0.057	0.70502	0.0105668	-0.247566	-0.193375	-0.143	0.35773
P21333_CSGPGLSPGMVR_S(7)	P21333_S1459	FLNA	P21333	0.0028722	-0.168553	-0.433631	-0.2	0.29734	0.196247	0.527576	0.14313	0.289	0.14798	0.199119	0.359023	-0.290501	0.089	0.6301
P21333_RAPSVANVGSHCDLSLK_S(4)	P21333_S2152	FLNA	P21333	0.339841	0.332842	-0.157101	0.172	0.35515	0.17572	-0.151927	0.379099	0.134	0.46426	0.515561	0.180914	0.221998	0.306	0.12194
P21333_RAPSVANVGSHCDLSLK_S(4)_S(10)	P21333_S2152_S2158	FLNA	P21333	-0.737957	NA	-0.76281	-0.533	0.02374	0.439697	NA	0.217088	0.231	0.25015	-0.29826	NA	-0.545722	-0.302	0.14496
O95466_NKPLEQSVEDLSK_S(7)	O95466_S184	FMNL1	O95466	-0.0842992	-0.203964	-0.317116	-0.202	0.20533	-0.0126124	-0.0935438	-0.119736	-0.075	0.61771	-0.0969117	-0.297508	-0.436852	-0.277	0.09725
O95466_EAAAQEAGADTPGKGEPPAPKSPPK_S(22)	O95466_S1031	FMNL1	O95466	-0.0617731	NA	-0.458298	-0.211	0.26373	0.548188	NA	0.293596	0.345	0.08865	0.486415	NA	-0.164702	0.133	0.46783
O95466_GEPPAPKSPPK_S(8)	O95466_S1031	FMNL1	O95466	-0.231233	NA	0.0395885	-0.12	0.4724	0.103163	NA	0.022561	0.19	0.27031	-0.128071	NA	0.0621495	0.07	0.67388
O95466_RDSELGPGVK_S(3)	O95466_S624	FMNL1	O95466	0.260235	NA	0.26853	0.152	0.59377	0.357061	NA	1.47306	0.806	0.0217	0.617295	NA	1.74159	0.958	0.01019
Q96RU3_RTVSDNSLSNSRGEGKPDLK_S(4)	Q96RU3_S296	FNBP1	Q96RU3	-0.0973571	-0.295574	-0.0861348	-0.16	0.47251	0.539962	-0.21745	0.242234	0.188	0.40065	0.442605	-0.513024	0.156099	0.029	0.89574
Q96RU3_RTVSDNSLSNSRGEGKPDLK_S(4)_S(7)	Q96RU3_S296_S299	FNBP1	Q96RU3	0.184821	0.108954	-0.699276	-0.135	0.61378	0.417282	-0.391494	0.512128	0.179	0.50635	0.602103	-0.28254	-0.187147	0.044	0.86793
Q96RU3_RTVSDNSLSNSR_S(4)	Q96RU3_S296	FNBP1	Q96RU3	0.993759	NA	0.326117	0.388	0.30911	-1.32209	NA	0.401609	-0.163	0.65868	-0.328335	NA	0.727726	0.225	0.54458
Q96RU3_TVSDNSLSNSRGEGKPDLK_S(6)	Q96RU3_S299	FNBP1	Q96RU3	-0.461361	NA	-0.426958	-0.326	0.22839	1.66306	NA	0.683472	0.97	0.006	1.2017	NA	0.256513	0.645	0.03557
Q96RU3_TVSDNSLSNSRGEGKPDLK_S(8)	Q96RU3_S301	FNBP1	Q96RU3	-0.726707	NA	-0.476791	-0.406	0.10928	1.03323	NA	0.682012	0.558	0.04029	0.306526	NA	0.205221	0.152	0.51408
Q8N3X1_ATGGLCLLGAYADSDDDDNDVSEK_S(14)	Q8N3X1_S116	FNBP4	Q8N3X1	0.0210486	-0.249391	0.0162131	-0.071	0.70686	0.0631072	0.246505	0.619313	0.31	0.13103	0.0841558	-0.00288597	0.635526	0.239	0.22799
Q8N3X1_IDENSDKEMEVEESPEK_S(5)	Q8N3X1_S499	FNBP4	Q8N3X1	-0.300404	NA	-0.0877295	-0.26	0.21296	0.116908	NA	0.64386	0.336	0.12013	-0.183496	NA	0.55613	0.076	0.69918
P85037_SAPASPTHPGLMSPR_S(1)_S(5)	P85037_S416_S420	FOXK1	P85037	1.08822	-0.353199	0.447571	0.394	0.27508	-0.516655	1.26295	0.031544	0.259	0.46122	0.571569	0.909755	0.479115	0.653	0.09118
P85037_SGGLQTPECLSREGSPIPHDPEFGSK_S(11)_S(15)	P85037_S441_S445	FOXK1	P85037	0.564757	-0.073115	-0.188352	0.101	0.73038	1.27965	0.518745	1.5103	1.103	0.00619	1.84441	0.44563	1.32195	1.204	0.00398
P85037_SGGLQTPECLSREGSPIPHDPEFGSK_T(6)_S(11)_S(15)	P85037_T436_S441_S445	FOXK1	P85037	0.0814372	-0.125003	-0.251491	-0.098	0.59797	-0.24151	0.428363	0.0979581	0.095	0.61048	-0.160073	0.303361	-0.153533	-0.003	0.98523
P85037_SAPASPTHPGLMSPR_S(1)_S(5)_S(13)	P85037_S416_S420_S428	FOXK1	P85037	-0.0335931	NA	-0.659493	-0.345	0.16428	-0.0663742	NA	0.327446	0.361	0.14779	-0.0999672	NA	-0.332048	0.016	0.94298
O15117_SPVNEDNQDGVTHSDGAGNLDEEQDSEGETYEDIEASK_S(26)	O15117_S457	FYB	O15117	0.00588442	0.0370992	-0.216019	-0.058	0.71946	0.405194	0.14161	0.610552	0.386	0.04189	0.411078	0.17871	0.394533	0.328	0.07205
O15117_TTAVEIDYDSLK_S(10)	O15117_S573	FYB	O15117	0.274275	-0.048138	-0.0412014	0.062	0.71436	-0.579268	-0.242391	-0.63532	-0.486	0.02061	-0.304993	-0.290529	-0.676521	-0.424	0.03525
O15117_GSPAPLGVR_S(2)	O15117_S225	FYB	O15117	-0.217817	NA	-0.179126	-0.188	0.60794	-0.196937	NA	-0.803074	-0.02	0.9555	-0.414753	NA	-0.982201	-0.208	0.57076
O15117_NLFNNQGNASPPAGPSNVPK_S(10)	O15117_S46	FYB	O15117	NA	-0.2262	-0.0678552	-0.186	0.39022	NA	-0.305857	0.433723	0.11	0.60492	NA	-0.532057	0.365868	-0.076	0.71877
Q13283_SSSPAPADIAQTVQEDLR_S(3)	Q13283_S232	G3BP1	Q13283	0.123428	-0.159849	-0.151136	-0.063	0.76261	-0.0905499	0.772371	0.188727	0.29	0.18924	0.0328782	0.612522	0.0375908	0.228	0.29103
P04406_LVINGNPITIFQERDPSK_S(17)	P04406_S83	GAPDH	P04406	NA	-0.434529	0.0725519	-0.082	0.66261	NA	0.538404	-0.131268	0.15	0.43558	NA	0.103875	-0.0587161	0.067	0.72087
Q8WXI9_GRLTPSPDIIVLSDNEASSPR_T(4)_S(13)_S(19)	Q8WXI9_T120_S129_S135	GATAD2B	Q8WXI9	1.17315	-0.225174	NA	0.364	0.27501	-0.431099	1.12711	NA	0.42	0.21494	0.742051	0.901934	NA	0.784	0.03894
Q8WXI9_GRLTPSPDIIVLSDNEASSPR_T(4)_S(6)_S(13)	Q8WXI9_T120_S122_S129	GATAD2B	Q8WXI9	0.330951	-0.388405	NA	-0.119	0.70479	-0.180378	1.47291	NA	0.615	0.08159	0.150573	1.08451	NA	0.496	0.14453
P16383_VLSGNCNHQEGTSSDDELPSAEMIDFQK_T(12)_S(14)	P16383_T428_S430	GCFC2	P16383	0.240049	0.0433683	NA	0.008	0.97956	1.16799	0.820185	NA	0.664	0.06738	1.40804	0.863553	NA	0.672	0.06483
Q06210_VDSTTCLFPVEEK_S(3)	Q06210_S261	GFPT1	Q06210	0.203458	-0.278603	-0.163022	-0.079	0.82022	-0.352141	1.47583	0.255769	0.46	0.21495	-0.148683	1.19723	0.0927471	0.38	0.29614
Q06210_GSCNLSRVDSTTCLFPVEEK_S(10)	Q06210_S261	GFPT1	Q06210	NA	-0.0403967	-0.4154	-0.206	0.20934	NA	0.0996998	0.391855	0.201	0.21918	NA	0.0593031	-0.0235459	-0.005	0.9745
Q9Y2X7_HGSGADSDYENTQSGDPLLGLEGK_S(3)	Q9Y2X7_S592	GIT1	Q9Y2X7	0.182372	-0.371727	0.241348	0.017	0.94988	0.0760225	1.05269	1.15771	0.762	0.02502	0.258395	0.680966	1.39905	0.779	0.02284
Q9Y2X7_HGSGADSDYENTQSGDPLLGLEGK_S(3)_S(7)	Q9Y2X7_S592_S596	GIT1	Q9Y2X7	-1.36421	-0.439914	-0.588504	-0.798	0.2281	1.35675	2.04069	4.05212	2.483	0.00479	-0.00746103	1.60077	3.46361	1.686	0.02749
Q9Y2X7_SQSDLDDQHDYDSVASDEDTDQEPLR_S(13)_S(16)	Q9Y2X7_S385_S388	GIT1	Q9Y2X7	NA	0.0623634	-0.130718	-0.019	0.94181	NA	1.1459	0.339673	0.532	0.07127	NA	1.20826	0.208955	0.513	0.07958
Q14161_TINNQHSVESQDNDQPDYDSVASDEDTDLETTASK_S(20)_S(23)	Q14161_S394_S397	GIT2	Q14161	0.157553	0.113972	-0.460419	-0.063	0.72724	0.00888202	-0.0758942	0.321788	0.085	0.63933	0.166435	0.0380774	-0.138631	0.022	0.90277
Q14161_TINNQHSVESQDNDQPDYDSVASDEDTDLETTASK_S(23)	Q14161_S397	GIT2	Q14161	0.309563	0.0928755	-0.460419	-0.019	0.92005	-0.210729	0.0675216	0.321788	0.06	0.75799	0.0988335	0.160397	-0.138631	0.04	0.83483
Q86VQ1_GPSPSSPTPPAAAAPAEQAPR_S(3)_S(6)	Q86VQ1_S105_S108	GLCCI1	Q86VQ1	0.053718	-0.346887	NA	-0.115	0.70167	-0.23474	1.27517	NA	0.405	0.20203	-0.181022	0.928285	NA	0.291	0.34582
Q9P107_SLDSPTSSPGAGTR_S(4)_S(8)	Q9P107_S437_S441	GMIP	Q9P107	NA	0.146669	0.404058	0.172	0.33414	NA	0.25201	0.219476	0.182	0.30887	NA	0.398679	0.623535	0.353	0.07105
Q9P107_SLDSPTSSPGAGTR_S(4)	Q9P107_S437	GMIP	Q9P107	-0.119263	0.146669	NA	-0.018	0.91338	0.134474	0.25201	NA	0.308	0.09781	0.0152103	0.398679	NA	0.29	0.1152
P07359_RPSALSQGRGQDLLSTVSIR_S(3)_S(6)	P07359_S603_S606	GP1BA	P07359	-0.222411	0.10553	-0.676244	-0.264	0.41469	0.446758	0.935904	-0.018484	0.455	0.18022	0.224347	1.04143	-0.694728	0.19	0.55209
P13224_AAARLSLTDPLVAER_S(6)	P13224_S191	GP1BB	P13224	-0.256632	NA	-0.404225	-0.118	0.67555	1.04771	NA	0.00232918	0.424	0.16203	0.791081	NA	-0.401895	0.306	0.29602
Q8IXQ4_GRDDPGQQETDSSEDEDIIGPMPAK_T(10)_S(12)_S(13)	Q8IXQ4_T138_S140_S141	GPALPP1	Q8IXQ4	NA	-0.0241393	-0.561264	-0.21	0.25153	NA	0.220025	0.435856	0.342	0.08234	NA	0.195886	-0.125408	0.132	0.4591
Q6ZVF9_SVSTSPSILTAFLK_S(5)	Q6ZVF9_S336	GPRIN3	Q6ZVF9	0.375391	0.167034	-0.0415988	0.167	0.3001	-0.146268	-0.0746587	0.0915339	-0.043	0.78057	0.229124	0.0923751	0.0499351	0.124	0.4337
Q6ZVF9_SVSTSPSILTAFLK_T(4)_S(5)	Q6ZVF9_T335_S336	GPRIN3	Q6ZVF9	0.41289	0.0536476	NA	0.221	0.46159	-0.208669	1.24571	NA	0.407	0.19468	0.204221	1.29935	NA	0.628	0.06327
Q9Y4H4_SAPPSPPPPGTR_S(1)_S(5)	Q9Y4H4_S35_S39	GPSM3	Q9Y4H4	0.354476	-0.338813	-0.17215	-0.052	0.89397	-0.964765	1.18666	-0.10576	0.039	0.92118	-0.610289	0.847852	-0.27791	-0.013	0.97257
Q9Y4H4_SAPPSPPPPGTR_S(5)	Q9Y4H4_S39	GPSM3	Q9Y4H4	-0.00383059	0.415114	-0.354138	0.019	0.95843	0.0555032	1.29661	0.242134	0.531	0.17665	0.0516726	1.71173	-0.112004	0.55	0.16363
O75791_RHTDPVQLQAAGR_T(3)	O75791_T262	GRAP2	O75791	0.14513	NA	-0.259427	-0.132	0.47888	0.17029	NA	0.834014	0.503	0.02528	0.31542	NA	0.574587	0.371	0.07408
O75791_KLSDHPPTLPLQQHQHQPQPPQYAPAPQQLQQPPQQR_S(3)	O75791_S187	GRAP2	O75791	NA	0.107567	-0.153128	-0.031	0.93544	NA	-0.0257321	1.72226	0.56	0.17933	NA	0.0818346	1.56913	0.528	0.20177
P49841_GEPNVSYICSR_Y(7)	P49841_Y216	GSK3B	P49841	0.166712	-0.47325	-0.151481	-0.153	0.60166	-0.182888	1.2775	0.144289	0.413	0.18374	-0.0161762	0.804252	-0.00719225	0.26	0.38278
P35269_LDTGPQSLSGK_S(9)	P35269_S433	GTF2F1	P35269	0.0375163	-0.170895	-0.115713	-0.083	0.71586	-0.144928	0.797812	-0.0127203	0.213	0.36286	-0.107412	0.626917	-0.128433	0.13	0.57057
P35269_IHDLEDDLEMSSDASDASGEEGGRVPK_S(11)_S(12)_S(15)_S(18)	P35269_S217_S218_S221_S224	GTF2F1	P35269	-2.47354	NA	-0.437166	-1.002	0.09756	0.233442	NA	0.799084	0.43	0.43712	-2.24009	NA	0.361918	-0.571	0.31044
P35269_STPQPPSGKTTPNSGDVQVTEDAVRR_S(7)	P35269_S442	GTF2F1	P35269	0.376322	0.0319438	NA	0.006	0.97413	0.0764628	-0.126148	NA	0.101	0.61628	0.452784	-0.0942038	NA	0.108	0.59434
Q9UKN8_ILLVDSPGMGNADDEQQEEGTSSK_S(6)	Q9UKN8_S611	GTF3C4	Q9UKN8	0.0054729	0.0376592	-0.200375	-0.052	0.82205	-0.162731	0.280917	-0.568072	-0.15	0.5257	-0.157258	0.318576	-0.768447	-0.202	0.39768
O00178_LHGGFDSDCSEDGEALNGEPELDLTSK_S(7)_S(10)	O00178_S44_S47	GTPBP1	O00178	0.0479023	0.0339534	-0.752795	-0.224	0.42567	0.397739	-0.044352	1.32061	0.558	0.07374	0.445641	-0.0103986	0.567817	0.334	0.24704
Q92522_AGGSAALSPSK_S(8)	Q92522_S31	H1FX	Q92522	0.346768	-0.0744829	NA	-0.085	0.75179	0.660623	-0.0767398	NA	0.366	0.20048	1.00739	-0.151223	NA	0.281	0.31341
Q5JVS0_SLPAPVAQRPDSPGGGLQAPGQK_S(12)	Q5JVS0_S108	HABP4	Q5JVS0	-0.108191	-0.0392192	-0.947353	-0.365	0.25399	0.214726	-0.500944	1.0838	0.266	0.39496	0.106536	-0.540164	0.13645	-0.099	0.7453
P14317_RSPEAPQPVIAMEEPAVPAPLPK_S(2)	P14317_S275	HCLS1	P14317	0.0655797	-0.31249	-0.0307601	-0.093	0.60641	-0.0261776	0.632405	0.370983	0.326	0.1006	0.0394021	0.319914	0.340223	0.233	0.21723
Q13547_MLPHAPGVQMQAIPEDAIPEESGDEDEDDPDK_S(22)	Q13547_S393	HDAC1	Q13547	0.216739	-0.223545	-0.045299	-0.017	0.92878	-0.433745	0.0761869	0.312986	-0.015	0.93905	-0.217005	-0.147358	0.267687	-0.032	0.86839
Q13547_MLPHAPGVQMQAIPEDAIPEESGDEDEDDPDKR_S(22)	Q13547_S393	HDAC1	Q13547	-0.00336672	0.27715	-0.239979	0.011	0.9591	-0.12466	0.520681	0.448927	0.282	0.22663	-0.128027	0.797831	0.208948	0.293	0.21055
Q13547_RIACEEEFSDSEEEGEGGRK_S(9)_S(11)	Q13547_S421_S423	HDAC1	Q13547	-0.553149	-0.190836	-0.081256	-0.275	0.18701	0.169179	0.132643	0.498497	0.267	0.19899	-0.383969	-0.0581936	0.417241	-0.008	0.96591
Q13547_IACEEEFSDSEEEGEGGRK_S(8)_S(10)	Q13547_S421_S423	HDAC1	Q13547	-2.15043	NA	-1.19571	-1.13	0.03061	1.7406	NA	1.91468	1.279	0.01852	-0.409835	NA	0.718966	0.149	0.72995
Q92769_MLPHAPGVQMQAIPEDAVHEDSGDEDGEDPDK_S(22)	Q92769_S394	HDAC2	Q92769	0.339569	-0.153953	-0.176836	0.003	0.99055	-0.790489	0.321321	0.270275	-0.066	0.78916	-0.45092	0.167368	0.0934396	-0.063	0.79822
Q92769_RIACDEEFSDSEDEGEGGRR_S(9)_S(11)	Q92769_S422_S424	HDAC2	Q92769	-1.03893	-0.281541	-0.505364	-0.609	0.05045	0.316153	0.929416	0.437338	0.561	0.06607	-0.722782	0.647875	-0.0680265	-0.048	0.85788
Q92769_MLPHAPGVQMQAIPEDAVHEDSGDEDGEDPDKR_S(22)	Q92769_S394	HDAC2	Q92769	-0.315456	NA	-0.136168	-0.131	0.42687	0.759359	NA	0.382671	0.521	0.01258	0.443902	NA	0.246502	0.39	0.04069
P51858_AGDLLEDSPK_S(8)	P51858_S165	HDGF	P51858	0.205422	-0.388389	-0.0452048	-0.076	0.81794	-0.582928	1.21642	0.349336	0.328	0.33807	-0.377506	0.82803	0.304131	0.252	0.45549
P51858_AGDLLEDSPKRPK_S(8)	P51858_S165	HDGF	P51858	0.350821	-0.455429	-0.170911	-0.092	0.76256	-0.773084	0.872472	0.05103	0.05	0.86866	-0.422263	0.417042	-0.119881	-0.042	0.89058
P51858_GNAEGSSDEEGKLVIDEPAK_S(6)_S(7)	P51858_S132_S133	HDGF	P51858	-0.0869276	0.127482	-0.233179	-0.064	0.82096	-0.0994197	-1.23992	0.103344	-0.412	0.17642	-0.186347	-1.11243	-0.129835	-0.476	0.12608
P51858_KGNAEGSSDEEGKLVIDEPAK_S(7)_S(8)	P51858_S132_S133	HDGF	P51858	-0.135388	0.514744	-0.356613	0.008	0.98665	0.0232864	-2.08475	0.286243	-0.592	0.21882	-0.112102	-1.57001	-0.0703695	-0.584	0.22413
P51858_RRAGDLLEDSPK_S(10)	P51858_S165	HDGF	P51858	-0.411129	0.23968	-0.139668	-0.104	0.84998	1.20492	-1.85581	-0.00562282	-0.219	0.69122	0.793796	-1.61613	-0.145291	-0.323	0.56106
P51858_GNAEGSSDEEGKLVIDEPAK_S(7)	P51858_S133	HDGF	P51858	-0.0137347	NA	-0.3108	-0.172	0.27899	0.0430515	NA	0.391048	0.213	0.18973	0.0293169	NA	0.080248	0.041	0.78714
P51858_KGNAEGSSDEEGKLVIDEPAK_S(8)	P51858_S133	HDGF	P51858	0.177418	NA	-0.21945	-0.072	0.72464	-0.105652	NA	0.136288	0.243	0.25712	0.0717661	NA	-0.0831622	0.171	0.41392
P51858_SCVEEPEPEPEAAEGDGDKKGNAEGSSDEEGK_S(26)_S(27)	P51858_S132_S133	HDGF	P51858	0.367054	NA	-0.44149	-0.024	0.9128	-0.504452	NA	0.419226	0.012	0.9574	-0.137398	NA	-0.0222642	-0.012	0.95524
Q9BW71_DLPAQRGEESSEEEEK_S(10)_S(11)	Q9BW71_S159_S160	HIRIP3	Q9BW71	-0.853777	-0.458425	-0.400708	-0.571	0.12984	-0.0752587	1.30037	0.169811	0.465	0.20449	-0.929035	0.841948	-0.230897	-0.106	0.75853
Q9BW71_SLKESEQESEEEILAQKK_S(5)_S(9)	Q9BW71_S223_S227	HIRIP3	Q9BW71	0.104264	0.185362	-0.256038	0.011	0.95039	0.210098	-0.288356	0.160503	0.027	0.879	0.314362	-0.102994	-0.0955342	0.039	0.83038
Q9BW71_ESEQESEEEILAQKK_S(6)	Q9BW71_S227	HIRIP3	Q9BW71	0.0781682	NA	-0.519839	-0.165	0.35842	0.130224	NA	0.365892	0.246	0.18614	0.208392	NA	-0.153947	0.081	0.64217
Q9BW71_RLLGDSDSEEEQK_S(6)_S(8)	Q9BW71_S289_S291	HIRIP3	Q9BW71	-1.40463	-0.279548	NA	-0.657	0.04125	0.521068	0.308058	NA	0.436	0.14071	-0.883559	0.0285101	NA	-0.221	0.42573
Q9BW71_SLKESEQESEEEILAQK_S(5)_S(9)	Q9BW71_S223_S227	HIRIP3	Q9BW71	-0.140893	-0.285804	NA	-0.172	0.40394	-0.24473	0.577192	NA	0.123	0.54446	-0.385622	0.291388	NA	-0.049	0.80839
P62805_RISGLIYEETR_S(3)	P62805_S48	HIST1H4I	P62805	0.128749	NA	-0.702841	-0.26	0.21293	0.0367168	NA	0.611453	0.314	0.1426	0.165466	NA	-0.091388	0.054	0.78493
P04439_GGSYTQAASSDSAQGSDVSLTACKV_S(16)_S(19)	P04439_S356_S359	HLA-A	P04439	-0.0330454	0.0537038	NA	-0.044	0.76223	0.0353954	0.0125234	NA	0.081	0.57868	0.00235007	0.0662271	NA	0.037	0.79657
P17096_KLEKEEEEGISQESSEEEQ_S(14)_S(15)	P17096_S102_S103	HMGA1	P17096	-2.34911	NA	-3.53745	-1.974	0.01445	0.54894	NA	1.09355	0.628	0.33441	-1.80017	NA	-2.4439	-1.346	0.06255
Q92619_AGSPSPQPSGELPRK_S(3)	Q92619_S23	HMHA1	Q92619	0.285946	-0.24923	-0.220476	-0.061	0.83473	-0.563026	0.823775	-0.269974	-0.003	0.99163	-0.27708	0.574545	-0.49045	-0.064	0.82659
Q92619_KSSFNVSDVARPEAAGSPPEEGGCTEGTPAK_S(3)	Q92619_S578	HMHA1	Q92619	0.0462687	-0.0255812	-0.246745	-0.075	0.85295	0.893902	-0.661875	1.3077	0.513	0.23247	0.940171	-0.687456	1.06096	0.438	0.30132
Q92619_NRAGSPSPQPSGELPRK_S(5)	Q92619_S23	HMHA1	Q92619	-0.229277	0.0175041	-0.0616633	-0.091	0.78796	0.566398	-1.15787	-0.0850488	-0.226	0.51178	0.337121	-1.14037	-0.146712	-0.317	0.36446
Q92619_NRAGSPSPQPSGELPRK_S(5)_S(7)	Q92619_S23_S25	HMHA1	Q92619	-0.232462	-0.336727	-0.410265	-0.326	0.06642	-0.25355	-0.394085	-0.502964	-0.384	0.03825	-0.486012	-0.730812	-0.913229	-0.71	0.00229
Q92619_SSFNVSDVARPEAAGSPPEEGGCTEGTPAK_S(2)	Q92619_S578	HMHA1	Q92619	0.1995	-0.0981067	0.175125	0.092	0.8946	0.638695	-1.33012	2.12088	0.476	0.50083	0.838195	-1.42823	2.296	0.569	0.42512
Q92619_SWPLSISDSDSGLDPGPGAGDFK_S(1)	Q92619_S619	HMHA1	Q92619	0.429524	-0.229709	0.0384122	0.079	0.67834	-0.337665	0.377797	0.103691	0.048	0.80146	0.0918588	0.148087	0.142103	0.127	0.51038
Q92619_HASAAGFPLSGAASWTLGR_S(3)	Q92619_S73	HMHA1	Q92619	0.128911	NA	-0.0705181	-0.036	0.90792	-0.453684	NA	0.959654	0.476	0.16022	-0.324773	NA	0.889136	0.44	0.18984
Q92619_DQEPDVHYDFEPHVSANAWSPVMR_S(20)	Q92619_S569	HMHA1	Q92619	NA	0.200193	-0.0661939	0.089	0.7289	NA	1.058	0.427531	0.493	0.08793	NA	1.25819	0.361337	0.583	0.05203
Q9UK76_RNSSEASSGDFLDLK_S(3)	Q9UK76_S87	HN1	Q9UK76	0.0333473	-0.256524	0.0259366	-0.066	0.71099	0.255758	0.891297	0.621298	0.589	0.01109	0.289106	0.634772	0.647235	0.524	0.01868
P51991_SSGSPYGGGYGSGGGSGGYGSR_S(4)	P51991_S358	HNRNPA3	P51991	NA	0.173148	-0.0310683	-0.019	0.93507	NA	0.713752	0.144357	0.292	0.23018	NA	0.8869	0.113289	0.273	0.25831
P07910_MESEGGADDSAEEGDLLDDDDNEDRGDDQLELIK_S(10)	P07910_S260	HNRNPC	P07910	-0.0419426	0.0122389	-0.160847	-0.064	0.71682	0.244874	0.174491	0.751366	0.39	0.05441	0.202931	0.186729	0.590519	0.327	0.09427
P07910_MESEGGADDSAEEGDLLDDDDNEDRGDDQLELIKDDEK_S(10)	P07910_S260	HNRNPC	P07910	0.212638	0.190738	-0.400742	0.001	0.99719	-0.0292968	-0.488055	0.731373	0.071	0.77555	0.183341	-0.297317	0.330631	0.072	0.77288
P07910_MESEGGADDSAEEGDLLDDDDNEDRGDDQLELIKDDEK_S(3)_S(10)	P07910_S253_S260	HNRNPC	P07910	0.286869	0.196432	-0.482535	0	0.99929	-0.294864	-0.325813	1.02779	0.136	0.64075	-0.00799475	-0.12938	0.54525	0.136	0.64013
P07910_MESEGGADDSAEEGDLLDDDDNEDRGDDQLELIK_S(3)_S(10)	P07910_S253_S260	HNRNPC	P07910	-0.995701	0.0644978	NA	-0.394	0.13457	0.727097	0.247042	NA	0.58	0.04205	-0.268603	0.31154	NA	0.186	0.44931
P07910_SEEEQSSSSVKKDETNVK_S(6)_S(9)	P07910_S238_S241	HNRNPC	P07910	-0.308711	-0.385017	NA	-0.356	0.13348	-0.533508	-0.134155	NA	-0.097	0.65522	-0.842219	-0.519171	NA	-0.453	0.06782
Q14103_IDASKNEEDEGHSNSSPR_S(16)	Q14103_S83	HNRNPD	Q14103	0.249681	NA	-0.348585	-0.105	0.63745	-0.326088	NA	0.420737	0.245	0.29018	-0.0764069	NA	0.0721527	0.139	0.53456
O14979_VFVGGLSPDTSEEQIK_S(7)	O14979_S241	HNRNPDL	O14979	0.302749	-0.0504773	0.0168749	0.09	0.71804	0.0176264	1.14824	0.994557	0.72	0.02018	0.320376	1.09776	1.01143	0.81	0.01211
P31943_HTGPNSPDTANDGFVR_S(6)	P31943_S104	HNRNPH1	P31943	0.128729	NA	0.116107	0.059	0.75404	-0.131712	NA	0.129892	0.202	0.3014	-0.00298307	NA	0.245999	0.261	0.19316
P61978_DYDDMSPR_S(6)	P61978_S284	HNRNPK	P61978	-0.268975	-0.0873695	-0.125556	-0.161	0.52193	-0.00686389	0.889741	0.0500378	0.311	0.23387	-0.275839	0.802372	-0.0755185	0.15	0.54817
Q00839_SPQPPVEEEDEHFDDTVVCLDTYNCDLHFK_S(1)	Q00839_S271	HNRNPU	Q00839	0.342145	0.0560197	-0.141981	0.085	0.75555	0.175363	-0.0414603	1.20985	0.448	0.13435	0.517509	0.0145594	1.06787	0.533	0.08401
Q1KMD3_EEDEPEERSGDETPGSEVPGDK_S(9)	Q1KMD3_S161	HNRNPUL2	Q1KMD3	-0.0885183	-0.405973	-0.555609	-0.35	0.45862	-1.18506	1.25416	0.481046	0.183	0.69329	-1.27358	0.848187	-0.0745634	-0.167	0.71975
Q1KMD3_REEDEPEERSGDETPGSEVPGDK_S(10)	Q1KMD3_S161	HNRNPUL2	Q1KMD3	-0.198815	-0.211284	-0.263713	-0.225	0.33826	-0.508335	0.223431	0.416923	0.044	0.84593	-0.70715	0.0121469	0.15321	-0.181	0.43563
Q5SSJ5_TVNSTRETPPK_T(8)	Q5SSJ5_T51	HP1BP3	Q5SSJ5	0.820878	NA	-0.342324	0.174	0.52144	0.113812	NA	0.530748	0.172	0.5269	0.93469	NA	0.188424	0.346	0.22264
P07900_ESEDKPEIEDVGSDEEEEK_S(13)	P07900_S263	HSP90AA1	P07900	-1.75986	0.0206614	-0.16739	-0.636	0.15487	1.27879	1.55363	1.17025	1.334	0.01272	-0.481073	1.57429	1.00286	0.699	0.12326
P07900_ESEDKPEIEDVGSDEEEEKK_S(13)	P07900_S263	HSP90AA1	P07900	-1.38957	-0.244462	-0.511042	-0.715	0.06933	0.144262	0.70484	0.843852	0.564	0.13402	-1.24531	0.460378	0.33281	-0.151	0.66359
P07900_ESEDKPEIEDVGSDEEEEKKDGDK_S(13)	P07900_S263	HSP90AA1	P07900	-0.141254	0.300967	-0.353492	-0.065	0.86698	-0.233657	1.23894	0.142405	0.383	0.33829	-0.37491	1.53991	-0.211087	0.318	0.42109
O43719_ESEEGNPVRGSEEDSPKK_S(15)	O43719_S498	HTATSF1	O43719	-0.119955	-0.243672	-0.209195	-0.191	0.21484	0.204827	0.0964927	0.0700756	0.124	0.4053	0.0848714	-0.147179	-0.139119	-0.067	0.64547
O43719_LFEDDDSNEK_S(7)	O43719_S702	HTATSF1	O43719	-1.69796	0.339659	-0.232986	-0.53	0.27259	0.505366	0.944668	0.411716	0.621	0.2065	-1.19259	1.28433	0.178731	0.09	0.84511
O43719_VLDEEGSEREFDEDSDEKEEEEDTYEK_S(7)_S(15)	O43719_S616_S624	HTATSF1	O43719	-2.48581	-0.158803	-0.630138	-1.092	0.05791	0.604968	0.622406	0.867367	0.698	0.18944	-1.88085	0.463603	0.23723	-0.393	0.43915
O43719_LFDEEEDSSEK_S(8)	O43719_S713	HTATSF1	O43719	-1.96874	NA	-0.0108943	-0.729	0.09798	1.1537	NA	0.752266	0.863	0.05873	-0.815033	NA	0.741372	0.134	0.73541
O43719_LFEDDDSNEKLFDEEEDSSEK_S(7)_S(18)	O43719_S702_S713	HTATSF1	O43719	0.0734946	NA	-1.18023	-0.473	0.14891	0.13399	NA	0.312476	0.403	0.20906	0.207485	NA	-0.86775	-0.07	0.81709
O43719_LFEESDDKEDEDADGKEVEDADEK_S(5)	O43719_S676	HTATSF1	O43719	-0.153533	NA	-0.203056	-0.185	0.45693	-0.178938	NA	0.8959	0.406	0.12831	-0.33247	NA	0.692843	0.221	0.37777
O43719_LFDEEEDSSEKLFDDSDER_S(8)_S(9)	O43719_S713_S714	HTATSF1	O43719	0.143307	-0.325989	NA	-0.136	0.74576	-1.37305	0.7566	NA	-0.055	0.89648	-1.22974	0.43061	NA	-0.191	0.65119
Q7Z6Z7_GSGTASDDEFENLR_S(6)	Q7Z6Z7_S1907	HUWE1	Q7Z6Z7	-0.0200219	-0.316434	-0.344854	-0.227	0.56625	0.730715	1.51689	-0.352924	0.632	0.1391	0.710694	1.20045	-0.697778	0.404	0.3198
Q16666_VSEEQTQPPSPAGAGMSTAMGR_S(10)	Q16666_S153	IFI16	Q16666	NA	0.128802	-1.8082	-0.613	0.17292	NA	0.305769	1.96606	0.795	0.09007	NA	0.434571	0.157857	0.182	0.66454
P11717_ALSSLHGDDQDSEDEVLTIPEVK_S(12)	P11717_S2409	IGF2R	P11717	0.0815889	0.053453	-0.470925	-0.112	0.62393	0.583961	0.171313	0.0771609	0.277	0.24518	0.66555	0.224766	-0.393764	0.166	0.47339
P11717_LVSFHDDSDEDLLHI_S(8)	P11717_S2484	IGF2R	P11717	0.193983	0.216976	-0.145432	0.089	0.70464	0.649057	0.16648	-0.108017	0.236	0.32816	0.84304	0.383456	-0.253449	0.324	0.19202
Q14005_DPGVSESPPPGRQPNQK_S(7)	Q14005_S922	IL16	Q14005	0.48119	-0.583517	-0.970671	-0.358	0.4621	-1.46882	1.02791	-0.234096	-0.225	0.63938	-0.987631	0.444396	-1.20477	-0.583	0.24612
Q14005_LLSTQAEESQGPVLK_S(3)	Q14005_S946	IL16	Q14005	-0.0609203	-0.161107	0.946782	0.242	0.39385	0.284114	0.921985	-0.234874	0.324	0.26327	0.223193	0.760877	0.711909	0.565	0.07204
Q14005_ISSFETFGSSQLPDK_S(3)	Q14005_S845	IL16	Q14005	NA	-0.280599	-0.0383115	-0.067	0.85572	NA	0.287813	1.59946	0.599	0.13454	NA	0.00721368	1.56115	0.533	0.17611
Q14005_QRISSFETFGSSQLPDK_S(4)	Q14005_S844	IL16	Q14005	NA	-0.42091	0.102352	-0.136	0.72262	NA	0.651973	1.62035	0.735	0.08641	NA	0.231063	1.7227	0.6	0.14751
Q92835_DSPLGPCRGESPPTPPGQPPISPK_S(11)	Q92835_S960	INPP5D	Q92835	-0.068517	-0.0930011	-0.294142	-0.152	0.32017	-0.132272	-0.00526468	0.131449	-0.002	0.98898	-0.200789	-0.0982658	-0.162694	-0.154	0.31423
Q92835_LFDQQLSPGLRPRPQVPGEANPINMVSK_S(7)	Q92835_S243	INPP5D	Q92835	NA	0.0404486	-0.204012	-0.013	0.93458	NA	0.195317	0.209492	0.095	0.55002	NA	0.235765	0.00548024	0.083	0.60405
Q8WWN9_ASPAPDDTDDTPQELK_S(2)	Q8WWN9_S411	IPCEF1	Q8WWN9	-0.511332	NA	-1.13268	-0.583	0.12309	-0.24045	NA	1.3593	0.603	0.11255	-0.751782	NA	0.22662	0.02	0.95241
Q8WWN9_VMNTLLIQDIYQQQRASPAPDDTDDTPQELK_S(17)	Q8WWN9_S411	IPCEF1	Q8WWN9	NA	-0.405689	-0.178584	-0.192	0.75322	NA	-0.848521	2.15512	0.622	0.32425	NA	-1.25421	1.97653	0.43	0.48669
Q7Z5L9_LEEPPELNRQSPNPR_S(11)	Q7Z5L9_S175	IRF2BP2	Q7Z5L9	0.0682636	0.0858336	NA	0.003	0.98669	-0.113625	0.160422	NA	0.195	0.2924	-0.0453614	0.246256	NA	0.198	0.28575
Q9NZM3_TVSPGSVSPIHGQGQVVENLK_S(8)	Q9NZM3_S889	ITSN2	Q9NZM3	0.0165165	-0.155262	-0.324888	-0.155	0.32111	-0.0379491	0.0437695	0.20576	0.071	0.6406	-0.0214327	-0.111493	-0.119128	-0.084	0.57944
Q9NZM3_TVSPGSVSPIHGQGQVVENLK_S(3)	Q9NZM3_S884	ITSN2	Q9NZM3	0.0340887	NA	-0.345476	-0.106	0.52345	-0.0387976	NA	0.118266	0.101	0.54397	-0.0047089	NA	-0.22721	-0.005	0.97393
Q9NZM3_TVSPGSVSPIHGQGQVVENLK_S(3)_S(8)	Q9NZM3_S884_S889	ITSN2	Q9NZM3	0.0867584	-0.111605	NA	-0.073	0.62421	-0.0755256	0.105041	NA	0.076	0.61273	0.0112328	-0.00656415	NA	0.002	0.98662
Q9Y2K7_SCDEPLTPPPHSPTSMLQLIHDPVSPR_T(7)_S(12)	Q9Y2K7_T713_S718	KDM2A	Q9Y2K7	0.0973268	-0.187057	NA	-0.066	0.75315	0.398443	1.22299	NA	0.704	0.01071	0.49577	1.03594	NA	0.638	0.01662
Q9Y2K7_TPQRGDEEGLGGEEEEEEEEEEEDDSAEEGGAAR_S(26)	Q9Y2K7_S869	KDM2A	Q9Y2K7	-0.0201557	-0.131944	NA	-0.204	0.68154	1.10272	2.88515	NA	1.543	0.01485	1.08256	2.7532	NA	1.339	0.02683
Q92945_VQISPDSGGLPER_S(4)	Q92945_S181	KHSRP	Q92945	0.082061	NA	-0.521748	-0.177	0.39271	0.0564907	NA	0.902173	0.501	0.03769	0.138552	NA	0.380425	0.324	0.1412
Q96AT1_RIQPQPPDEDGDHSDKEDEQPQVVVLK_S(14)	Q96AT1_S50	KIAA1143	Q96AT1	-0.0604145	-0.0622098	-0.219887	-0.114	0.45202	0.397435	0.165372	0.30334	0.289	0.08489	0.33702	0.103162	0.0834531	0.175	0.26337
Q96AT1_IQPQPPDEDGDHSDKEDEQPQVVVLK_S(13)	Q96AT1_S50	KIAA1143	Q96AT1	0.470794	NA	-4.07026	-1.262	0.24267	-1.01565	NA	4.55219	1.454	0.18537	-0.544852	NA	0.481922	0.192	0.85167
Q9NSK0_RAASLNYLNQPSAAPLQVSR_S(4)	Q9NSK0_S590	KLC4	Q9NSK0	NA	1.29279	-0.254148	0.31	0.4974	NA	0.591666	-0.213407	0.096	0.83131	NA	1.88446	-0.467555	0.406	0.38036
Q8TBB5_QVLTAPGSAGQPRSEDEDSLEEAGSPAPGPCPR_S(14)_S(19)	Q8TBB5_S413_S418	KLHDC4	Q8TBB5	NA	0.0736179	0.0511357	0.09	0.62303	NA	0.434781	-0.0402506	0.07	0.70445	NA	0.508399	0.0108851	0.16	0.39379
O00505_NVPQEESLEDSDVDADFK_S(11)	O00505_S60	KPNA3	O00505	0.374084	0.132915	-0.176582	0.11	0.89212	-0.0264162	3.74207	0.235716	1.317	0.13765	0.347667	3.87498	0.0591344	1.427	0.11237
O00505_RNVPQEESLEDSDVDADFK_S(12)	O00505_S60	KPNA3	O00505	-0.641065	-0.0531638	NA	-0.351	0.18389	-0.267559	0.267605	NA	0.138	0.58021	-0.908624	0.214441	NA	-0.213	0.39934
Q8N9T8_AFVEDSEDEDGAGEGGSSLLQK_S(6)	Q8N9T8_S177	KRI1	Q8N9T8	-0.000937765	-0.179512	-0.543791	-0.241	0.21291	0.0695534	0.568165	0.56488	0.401	0.05768	0.0686157	0.388653	0.0210886	0.159	0.39491
Q8N9T8_QLPALDGSLMGPESPPAQEEEAPVSPHK_S(14)	Q8N9T8_S634	KRI1	Q8N9T8	-0.00801846	-0.271568	-0.664448	-0.315	0.15115	-0.0629077	0.469018	0.768316	0.391	0.08543	-0.0709262	0.19745	0.103869	0.077	0.705
Q6PKG0_ETESAPGSPRAVTPVPTK_S(4)_S(8)_T(13)	Q6PKG0_S517_S521_T526	LARP1	Q6PKG0	-0.23718	1.16159	-0.0784026	0.282	0.70405	0.511553	-3.54253	-0.0782762	-1.036	0.19007	0.274374	-2.38094	-0.156679	-0.754	0.32542
Q6PKG0_NTFTAWSDEESDYEIDDRDVNK_S(7)_S(11)	Q6PKG0_S627_S631	LARP1	Q6PKG0	0.0313488	0.0933024	0.547109	0.224	0.33538	0.485013	0.0739441	0.646499	0.402	0.1066	0.516362	0.167246	1.19361	0.626	0.024
Q6PKG0_GLSASLPDLDSENWIEVK_S(5)	Q6PKG0_S548	LARP1	Q6PKG0	0.385493	NA	-0.517248	-0.085	0.74112	-0.256065	NA	0.968932	0.467	0.1037	0.129428	NA	0.451684	0.381	0.17001
O43561_LPGSYDSTSSDSLYPR_S(12)	O43561_S43	LAT	O43561	1.34457	NA	0.188656	0.451	0.31266	-1.40419	NA	-1.15061	-0.651	0.16074	-0.0596194	NA	-0.96195	-0.2	0.64341
P13796_EGESLEDLMK_S(4)	P13796_S257	LCP1	P13796	0.399181	-0.44444	0.0161415	-0.01	0.98127	-0.894806	1.45101	0.0706823	0.209	0.61681	-0.495625	1.00657	0.0868239	0.199	0.63296
Q8WVC0_KYVISDEEEEDDD_S(5)	Q8WVC0_S658	LEO1	Q8WVC0	0.0941012	-0.563799	-0.0534946	-0.174	0.6957	-0.0209425	2.24234	0.197276	0.806	0.10261	0.0731587	1.67854	0.143782	0.632	0.18418
Q8WVC0_KLTSDEEGEPSGK_S(4)	Q8WVC0_S630	LEO1	Q8WVC0	0.191999	NA	0.0466776	0.025	0.91734	-0.515503	NA	-0.409716	-0.13	0.59231	-0.323504	NA	-0.363038	-0.105	0.66392
Q8WVC0_MQNTDDEERPQLSDDERQQLSEEEK_T(4)_S(13)_S(21)	Q8WVC0_T188_S197_S205	LEO1	Q8WVC0	-0.508076	-0.105225	NA	-0.357	0.06798	0.681175	0.147242	NA	0.39	0.05121	0.173099	0.0420177	NA	0.032	0.85091
O60711_STLQDSDEYSNPAPLPLDQHSR_S(6)	O60711_S19	LPXN	O60711	0.293621	NA	1.52376	0.549	0.12964	-0.322411	NA	-0.753456	-0.229	0.49607	-0.0287902	NA	0.770303	0.32	0.34894
O75427_SSSQSGSGPSSPDSVLRPR_S(3)	O75427_S513	LRCH4	O75427	NA	-0.338068	-0.290839	-0.228	0.29306	NA	0.898174	0.448271	0.441	0.0646	NA	0.560106	0.157433	0.213	0.32321
Q9UFC0_RACASPSAQVEGSPVAGSDGSQPAVK_S(5)	Q9UFC0_S251	LRWD1	Q9UFC0	-1.25536	NA	-0.066004	-0.452	0.1295	1.1556	NA	0.479181	0.627	0.04935	-0.099754	NA	0.413177	0.174	0.52798
Q8ND56_SPVSTRPLPSASQK_S(1)	Q8ND56_S216	LSM14A	Q8ND56	0.165338	-0.464479	-0.672034	-0.324	0.17939	-0.182286	0.628696	0.703217	0.383	0.12107	-0.0169476	0.164217	0.0311824	0.059	0.79136
Q8ND56_TQLSQGRSSPQLDPLRK_S(9)	Q8ND56_S183	LSM14A	Q8ND56	-0.171926	NA	-0.315029	-0.218	0.2112	0.411524	NA	0.62574	0.385	0.04594	0.239598	NA	0.310711	0.167	0.32559
Q8ND56_TQLSQGRSSPQLDPLRK_S(4)_S(9)	Q8ND56_S178_S183	LSM14A	Q8ND56	NA	-0.144758	-0.278319	-0.133	0.82183	NA	0.0863662	2.88483	1.066	0.10416	NA	-0.0583919	2.60651	0.933	0.14597
P33241_CQQPRTPSPLVLEGTIEQSSPPLSPTTK_T(6)_S(8)	P33241_T175_S177	LSP1	P33241	0.128494	-0.122313	-0.232111	-0.075	0.63652	-0.17172	0.183463	0.0337175	0.015	0.9236	-0.0432265	0.0611498	-0.198393	-0.06	0.70492
P33241_CQQPRTPSPLVLEGTIEQSSPPLSPTTK_T(6)_S(8)_S(20)	P33241_T175_S177_S189	LSP1	P33241	0.112644	-0.083401	-0.276945	-0.083	0.59395	-0.0375836	0.159923	0.200278	0.108	0.49075	0.0750605	0.0765217	-0.076667	0.025	0.87061
P33241_CQQPRTPSPLVLEGTIEQSSPPLSPTTK_T(6)_S(8)_S(24)	P33241_T175_S177_S193	LSP1	P33241	0.214206	0.348486	-0.238705	0.108	0.63617	0.0300228	0.584244	0.146184	0.253	0.28455	0.244229	0.93273	-0.0925212	0.361	0.14298
P33241_EDSDEVHLEELSLSK_S(3)	P33241_S130	LSP1	P33241	-0.55638	-0.304031	0.219135	-0.214	0.2917	0.320652	0.282028	0.162264	0.255	0.21624	-0.235728	-0.022003	0.381398	0.041	0.83196
P33241_QASIELPSMAVASTK_S(3)	P33241_S252	LSP1	P33241	0.192261	-0.185314	-0.0504092	-0.014	0.93294	-0.0967679	0.516224	0.158725	0.193	0.28476	0.0954934	0.33091	0.108316	0.178	0.31953
P33241_TPSPLVLEGTIEQSSPPLSPTTK_S(14)_S(15)	P33241_S188_S189	LSP1	P33241	0.0511164	-0.379252	-0.202294	-0.177	0.49186	0.565628	0.322703	1.28924	0.726	0.02132	0.616744	-0.0565487	1.08694	0.549	0.06002
P33241_TPSPLVLEGTIEQSSPPLSPTTK_S(15)	P33241_S189	LSP1	P33241	0.0520434	-0.364324	-0.251669	-0.188	0.26201	0.0523048	0.412191	0.391306	0.285	0.10722	0.104348	0.0478664	0.139637	0.097	0.54735
P33241_TPSPLVLEGTIEQSSPPLSPTTK_S(19)	P33241_S193	LSP1	P33241	1.08437	0.255899	0.319795	0.553	0.07916	0.0257769	0.135479	1.0819	0.414	0.16731	1.11015	0.391378	1.4017	0.968	0.00914
P33241_TPSPLVLEGTIEQSSPPLSPTTK_T(1)	P33241_T175	LSP1	P33241	0.0360654	0.0164175	0.703694	0.252	0.23024	-0.101429	0.142369	-0.526004	-0.162	0.42656	-0.0653639	0.158787	0.17769	0.09	0.65125
P33241_TPSPLVLEGTIEQSSPPLSPTTK_T(10)	P33241_T184	LSP1	P33241	0.0945104	-0.38459	-0.108462	-0.133	0.55454	-0.631313	0.393509	0.0723087	-0.055	0.80397	-0.536803	0.00891934	-0.0361534	-0.188	0.40916
P33241_TPSPLVLEGTIEQSSPPLSPTTK_T(10)_S(15)	P33241_T184_S189	LSP1	P33241	0.0511164	-0.197985	0.134905	-0.004	0.98869	0.565628	0.506151	1.51741	0.863	0.01622	0.616744	0.308166	1.65232	0.859	0.01655
P33241_LIDRTESLNR_S(7)	P33241_S204	LSP1	P33241	-0.231795	NA	-0.378842	-0.162	0.35301	0.807541	NA	0.964584	0.748	0.00268	0.575746	NA	0.585742	0.587	0.00908
P33241_TPSPLVLEGTIEQSSPPLSPTTK_T(1)_S(3)	P33241_T175_S177	LSP1	P33241	0.305007	NA	-0.354685	-0.109	0.74451	-1.14099	NA	0.213519	-0.113	0.73441	-0.835988	NA	-0.141166	-0.222	0.51134
P33241_QQHEGAQGALDSGEPPQCRSPEGEQEDRPGLHAYEK_S(20)	P33241_S111	LSP1	P33241	NA	-0.215631	-0.219782	-0.155	0.43167	NA	-0.0472521	0.632674	0.235	0.24626	NA	-0.262883	0.412892	0.08	0.67822
P33241_TPSPLVLEGTIEQSSPPLSPTTK_S(14)	P33241_S188	LSP1	P33241	NA	-0.23479	0.500891	0.157	0.42055	NA	0.35593	-0.267915	0.028	0.88442	NA	0.121141	0.232975	0.184	0.348
Q9Y383_AMLDQLMGTSRDGDTTR_S(10)	Q9Y383_S18	LUC7L2	Q9Y383	-0.0240991	-0.0761318	-0.349183	-0.15	0.48469	0.204133	0.666503	0.0186628	0.296	0.1885	0.180034	0.590372	-0.33052	0.147	0.49366
P36507_LNQPGTPTR_T(6)	P36507_T394	MAP2K2	P36507	0.502468	NA	-0.280647	0.021	0.95433	-0.503751	NA	1.4807	0.443	0.24736	-0.00128384	NA	1.20005	0.463	0.22804
Q9Y2U5_AQSYPDNHQEFSDYDNPIFEK_S(3)	Q9Y2U5_S239	MAP3K2	Q9Y2U5	-0.109374	-0.0767653	-0.424515	-0.204	0.28405	-0.106574	0.338736	0.0565868	0.096	0.59988	-0.215947	0.261971	-0.367928	-0.107	0.55969
Q99683_TLFLGIPDENFEDHSAPPSPEEK_S(15)_S(19)	Q99683_S1029_S1033	MAP3K5	Q99683	-0.0885774	0.00943101	0.969876	0.297	0.40666	0.444413	0.406518	-1.25863	-0.136	0.698	0.355836	0.415949	-0.28875	0.161	0.64649
Q99683_TLFLGIPDENFEDHSAPPSPEEK_S(19)	Q99683_S1033	MAP3K5	Q99683	-0.0220987	0.0620421	NA	-0.125	0.56733	-0.00113156	0.618955	NA	0.271	0.23585	-0.0232303	0.680997	NA	0.146	0.50735
P43243_DTSENADGQSDENKDDYTIPDEYR_S(10)	P43243_S766	MATR3	P43243	0.146956	0.0975681	0.0324841	0.092	0.7238	-0.134092	0.828037	0.991973	0.562	0.06124	0.0128644	0.925605	1.02446	0.654	0.03601
P43243_RDSFDDRGPSLNPVLDYDHGSR_S(3)	P43243_S188	MATR3	P43243	NA	-0.146272	-0.0825318	-0.013	0.9599	NA	0.226727	1.13408	0.443	0.12375	NA	0.0804549	1.05155	0.43	0.1334
P02686_LFSRDAPGREDNTFK_S(3)	P02686_S96	MBP	P02686	0.133143	NA	-0.111114	-0.056	0.74055	-0.0415532	NA	0.250973	0.249	0.17013	0.0915898	NA	0.139859	0.193	0.27407
P25205_DGDSYDPYDFSDTEEEMPQVHTPK_S(11)	P25205_S711	MCM3	P25205	0.865166	0.622341	0.288244	0.592	0.0148	0.180193	0.686228	0.890232	0.586	0.01552	1.04536	1.30857	1.17848	1.177	0.0004
P25205_DGDSYDPYDFSDTEEEMPQVHTPK_T(22)	P25205_T722	MCM3	P25205	NA	-0.147877	0.165279	0.03	0.85151	NA	0.412528	-0.00433631	0.129	0.43367	NA	0.26465	0.160942	0.159	0.33988
P25205_DGDSYDPYDFSDTEEEMPQVHTPK_S(11)_T(22)	P25205_S711_T722	MCM3	P25205	-0.54801	-0.132665	NA	-0.254	0.21122	0.260975	0.527729	NA	0.424	0.05576	-0.287034	0.395064	NA	0.17	0.3863
Q14676_AQPFGFIDSDTDAEEERIPATPVVIPMK_S(9)_T(11)	Q14676_S329_T331	MDC1	Q14676	0.87315	NA	-0.858084	-0.061	0.84767	-0.0281442	NA	1.00215	0.538	0.12455	0.845005	NA	0.144063	0.477	0.16573
Q14676_SQTTTERDSDTDVEEEELPVENR_S(9)_T(11)	Q14676_S453_T455	MDC1	Q14676	0.183487	0.185194	NA	0.03	0.86071	0.30428	0.406043	NA	0.497	0.01981	0.487767	0.591237	NA	0.527	0.01544
Q9HAF1_REPGSGTESDTSPDFHNQENEPSQEDPEDLDGSVQGVKPQK_S(5)_S(12)	Q9HAF1_S118_S125	MEAF6	Q9HAF1	0.177327	0.112258	NA	0.06	0.81949	0.171883	-0.628927	NA	0.048	0.85693	0.349211	-0.516669	NA	0.108	0.68436
P51608_AETSEGSGSAPAVPEASASPK_S(19)	P51608_S80	MECP2	P51608	0.709415	0.09113	-1.26115	-0.154	0.7033	-0.149382	-0.382548	1.26399	0.244	0.54837	0.560033	-0.291418	0.0028484	0.09	0.82174
Q7L2J0_TLNAETPKSSPLPAK_T(6)_S(10)	Q7L2J0_T213_S217	MEPCE	Q7L2J0	0.203489	0.160042	-0.553609	-0.063	0.7474	0.124351	0.099204	0.460057	0.228	0.26811	0.32784	0.259246	-0.0935515	0.165	0.41354
Q7L2J0_TLNAETPKSSPLPAK_T(6)_S(9)	Q7L2J0_T213_S216	MEPCE	Q7L2J0	-0.557467	-0.612808	-0.552258	-0.574	0.00652	0.448656	0.658207	0.27469	0.461	0.01791	-0.108811	0.0453995	-0.277568	-0.114	0.46877
Q86U44_SDSPVPTAPTSGGPKPSTASAVPELATDPELEK_S(3)	Q86U44_S50	METTL3	Q86U44	0.190541	NA	-0.433071	-0.037	0.88207	-0.175739	NA	-0.220266	0.014	0.95708	0.0148021	NA	-0.653337	-0.024	0.92462
P55081_IVEPEVVGESDSEVEGDAWR_S(10)_S(12)	P55081_S116_S118	MFAP1	P55081	0.0112163	-0.284238	-0.155981	-0.143	0.68958	-0.184736	1.64857	0.435497	0.633	0.10891	-0.17352	1.36433	0.279516	0.49	0.19751
P55081_RPDYAPMESSDEEDEEFQFIK_S(9)_S(10)	P55081_S52_S53	MFAP1	P55081	-0.0783961	-0.263033	-0.175132	-0.172	0.3081	-0.153672	0.29276	0.26978	0.136	0.41292	-0.232068	0.0297272	0.0946483	-0.036	0.82506
P55081_RPDYAPMESSDEEDEEFQFIKK_S(9)_S(10)	P55081_S52_S53	MFAP1	P55081	-0.141539	-0.0723114	-0.271118	-0.162	0.5741	0.262987	-0.922278	0.28875	-0.124	0.66602	0.121449	-0.994589	0.0176327	-0.285	0.33346
P55081_RSLAALDALNTDDENDEEEYEAWK_T(11)	P55081_T267	MFAP1	P55081	0.00366527	-0.192538	-0.122909	-0.104	0.52495	-0.121353	0.340244	0.274913	0.165	0.32494	-0.117688	0.147706	0.152004	0.061	0.70763
Q8N4C8_VGVSSKPDSSPVLSPGNK_S(10)	Q8N4C8_S778	MINK1	Q8N4C8	-0.0980498	NA	-0.511701	-0.288	0.11879	0.0717467	NA	0.215271	0.234	0.19125	-0.0263031	NA	-0.296431	-0.054	0.74855
O00566_SPVFSDEDSDLDFDISKLEQQSK_S(1)_S(5)_S(9)	O00566_S163_S167_S171	MPHOSPH10	O00566	-0.0230067	NA	-0.281577	-0.139	0.39812	0.678793	NA	0.784222	0.62	0.00544	0.655787	NA	0.502644	0.481	0.01763
Q99549_GYTSDDDTWEPEIHLEDCK_S(4)	Q99549_S85	MPHOSPH8	Q99549	0.0583806	-0.0762532	-0.319569	-0.112	0.78714	0.653445	-0.0169011	2.13345	0.923	0.05582	0.711825	-0.0931543	1.81388	0.811	0.08397
Q99549_GAEAFGDSEEDGEDVFEVEK_S(8)	Q99549_S51	MPHOSPH8	Q99549	0.678742	NA	-0.546353	0.011	0.97296	0.297763	NA	1.63495	0.714	0.06381	0.976506	NA	1.0886	0.725	0.06063
P49959_GVDFESSEDDDDDPFMNTSSLR_S(6)_S(7)	P49959_S688_S689	MRE11A	P49959	0.183915	1.8879	NA	0.642	0.14421	-0.507133	-0.805045	NA	-0.337	0.4156	-0.323218	1.08285	NA	0.305	0.45948
Q9NV56_VLTANSNPSSPSAAK_S(6)_S(10)	Q9NV56_S191_S195	MRGBP	Q9NV56	0.229467	-0.236499	NA	-0.002	0.99032	-0.198393	0.19087	NA	0.102	0.56316	0.0310748	-0.0456296	NA	0.1	0.57107
Q86UE4_SQEPIPDDQKVSDDDK_S(12)	Q86UE4_S426	MTDH	Q86UE4	0.118509	0.293366	-1.13791	-0.242	0.46564	-0.329247	-0.188327	1.05905	0.18	0.58291	-0.210739	0.10504	-0.0788621	-0.062	0.84998
Q86UE4_SQEPIPDDQKVSDDDKEK_S(12)	Q86UE4_S426	MTDH	Q86UE4	0.142759	NA	-1.28566	-0.386	0.35665	-0.213254	NA	1.87345	0.563	0.19405	-0.0704943	NA	0.587793	0.177	0.66494
Q9H019_ASSFADMMGILK_S(3)	Q9H019_S238	MTFR1L	Q9H019	0.108991	-0.0873164	0.0510086	0.024	0.88176	-0.133988	0.385321	0.0724347	0.108	0.51437	-0.0249979	0.298005	0.123443	0.132	0.42835
P35579_GAGDGSDEEVDGKADGAEAKPAE_S(6)	P35579_S1943	MYH9	P35579	-0.877761	0.315466	-0.260944	-0.274	0.33715	0.801576	-0.522809	0.199784	0.16	0.56775	-0.0761856	-0.207343	-0.0611598	-0.115	0.67882
P35579_KGAGDGSDEEVDGKADGAEAKPAE_S(7)	P35579_S1943	MYH9	P35579	-0.199635	NA	-1.41823	-0.587	0.06604	0.767488	NA	1.36144	0.869	0.0149	0.567853	NA	-0.0567886	0.282	0.32815
P19105_ATSNVFAMFDQSQIQEFK_S(3)	P19105_S19	MYL12A	P19105	0.192889	-0.0968624	-0.544864	-0.15	0.53844	-0.0417051	0.661819	0.0907743	0.237	0.34015	0.151184	0.564957	-0.45409	0.087	0.71683
Q92614_SSSPTSYWK_S(3)	Q92614_S2007	MYO18A	Q92614	0.077336	-0.241555	-0.480693	-0.215	0.54135	0.542191	-0.472968	1.19806	0.422	0.24819	0.619527	-0.714523	0.71737	0.207	0.55518
Q92614_YSHSYLSDSDTEAK_S(7)_S(9)	Q92614_S2041_S2043	MYO18A	Q92614	-0.136094	-0.160349	-0.0237339	-0.107	0.49293	0.2458	0.150846	0.400552	0.266	0.11569	0.109705	-0.00950365	0.376818	0.159	0.31728
Q92614_STSFRQGPEESGLGDGTGPK_S(3)	Q92614_S728	MYO18A	Q92614	NA	0.187562	-0.42393	-0.081	0.75822	NA	-0.775881	0.560876	-0.054	0.83683	NA	-0.588319	0.136946	-0.136	0.61005
Q5SNT6_ASALLFSSDEEDQWNIPASQTHLASDSR_S(7)_S(8)	Q5SNT6_S531_S532		Q5SNT6	NA	-1.11215	-0.101841	-0.484	0.18112	NA	2.07721	1.17736	1.2	0.00825	NA	0.96506	1.07552	0.715	0.06502
Q6A1A2_ANSFVGTAQYVSPELLTEK_S(3)	Q6A1A2_S214		Q6A1A2	NA	-0.285534	0.0599724	-0.007	0.9725	NA	0.423629	-0.111386	-0.042	0.83452	NA	0.138095	-0.0514138	-0.048	0.80787
Q9UJ70_SLGLSLSGGDQEDAGR_S(5)_S(7)	Q9UJ70_S74_S76	NAGK	Q9UJ70	0.458935	NA	0.449478	0.255	0.25548	-0.0768973	NA	0.535756	0.292	0.20023	0.382037	NA	0.985235	0.547	0.03348
Q99733_EFITGDVEPTDAESEWHSENEEEEK_S(18)	Q99733_S125	NAP1L4	Q99733	0.342369	-0.198969	-0.427298	-0.095	0.79526	-0.827625	1.08791	0.259935	0.173	0.63653	-0.485257	0.888945	-0.167363	0.079	0.82885
Q99733_RREFITGDVEPTDAESEWHSENEEEEK_S(20)	Q99733_S125	NAP1L4	Q99733	NA	0.503088	-0.422113	0.022	0.96413	NA	-1.82979	0.855837	-0.281	0.56589	NA	-1.3267	0.433723	-0.259	0.59561
P19338_AIRLELQGPRGSPNAR_S(12)	P19338_S563	NCL	P19338	-0.454578	0.455475	-0.189929	-0.063	0.92975	2.72443	-1.26201	0.0863033	0.516	0.47874	2.26985	-0.80654	-0.103625	0.453	0.53221
P19338_EVEEDSEDEEMSEDEEDDSSGEEVVIPQKK_S(6)_S(12)_S(19)_S(20)	P19338_S28_S34_S41_S42	NCL	P19338	-1.72429	0.349888	-0.456129	-0.61	0.15657	0.687644	0.406486	0.644149	0.579	0.17547	-1.03664	0.756374	0.18802	-0.031	0.93831
P19338_LELQGPRGSPNAR_S(9)	P19338_S563	NCL	P19338	0.357891	-0.398906	-0.208789	-0.083	0.8278	-0.437012	1.63033	0.247741	0.48	0.23479	-0.0791207	1.23142	0.038952	0.397	0.3179
P19338_MAPPPKEVEEDSEDEEMSEDEEDDSSGEEVVIPQKK_S(12)_S(18)_S(25)_S(26)	P19338_S28_S34_S41_S42	NCL	P19338	1.50874	NA	-0.721822	0.253	0.56976	-0.573284	NA	1.40881	0.348	0.43872	0.935457	NA	0.686987	0.601	0.20007
Q92597_TASGSSVTSLDGTR_S(3)	Q92597_S330	NDRG1	Q92597	0.581742	-0.0915632	-0.179578	0.104	0.67254	-0.33082	0.765963	0.273335	0.236	0.34848	0.250922	0.6744	0.0937569	0.34	0.19214
Q9UN36_SRTASLTSAASVDGNR_T(3)_S(5)	Q9UN36_T330_S332	NDRG2	Q9UN36	NA	-0.129447	0.430625	0.069	0.81363	NA	0.488542	0.996527	0.504	0.11754	NA	0.359095	1.42715	0.572	0.08236
P18615_SISADDDLQESSR_S(3)	P18615_S115	NELFE	P18615	0.309203	-0.111772	NA	-0.022	0.93697	-0.0998816	0.674575	NA	0.058	0.83337	0.209322	0.562802	NA	0.036	0.89533
Q13469_TSPDPSPVSAAPSK_S(2)	Q13469_S326	NFATC2	Q13469	-0.053482	-0.102387	-0.548712	-0.235	0.44546	-0.860558	0.0405441	-1.05006	-0.623	0.07003	-0.91404	-0.061843	-1.59877	-0.858	0.022
Q13469_SLSPSLLGYQQPALMAAPLSLADAHR_S(1)_S(3)	Q13469_S757_S759	NFATC2	Q13469	-0.010017	NA	-0.135373	-0.061	0.7674	-0.412304	NA	-0.0948044	-0.037	0.85763	-0.42232	NA	-0.230177	-0.099	0.63676
Q13469_TSPIMSPR_S(2)_S(6)	Q13469_S217_S221	NFATC2	Q13469	0.525924	NA	0.383931	0.229	0.55332	-1.23618	NA	-1.34203	-0.672	0.11167	-0.710261	NA	-0.958099	-0.443	0.26858
P23511_EKDSPHMQDPNQADEEAMTQIIR_S(4)	P23511_S326	NFYA	P23511	0.254417	NA	-0.484199	-0.046	0.86075	-0.34072	NA	0.684581	0.342	0.21802	-0.0863031	NA	0.200382	0.296	0.27937
Q6KC79_AITSLLGGGSPK_S(10)	Q6KC79_S2658	NIPBL	Q6KC79	-0.133708	-0.0764628	-0.700855	-0.304	0.19195	0.752568	0.115236	0.508394	0.459	0.0661	0.61886	0.0387728	-0.192461	0.155	0.48409
Q8N5F7_IGELGAPEVWGLSPK_S(13)	Q8N5F7_S149	NKAP	Q8N5F7	0.387065	-0.214015	NA	0.113	0.71026	-0.927343	0.692711	NA	-0.156	0.60774	-0.540278	0.478696	NA	-0.044	0.8847
O60551_GSPGGYLGAK_S(2)	O60551_S38	NMT2	O60551	-0.00317866	-0.743795	NA	-0.343	0.10421	0.192833	0.481254	NA	0.384	0.07491	0.189654	-0.262541	NA	0.041	0.82704
Q9Y3T9_DLFDLNSSEEDDTEGFSER_S(7)_S(8)	Q9Y3T9_S672_S673	NOC2L	Q9Y3T9	-0.275879	0.247698	-0.469959	-0.166	0.39735	0.486396	-0.0292021	0.370055	0.276	0.17876	0.210518	0.218496	-0.0999034	0.11	0.57002
Q14978_GGSISVQVNSIKFDSE_S(15)	Q14978_S698	NOLC1	Q14978	0.157233	NA	-0.0403924	-0.02	0.9224	0.370977	NA	-0.300771	0.105	0.6189	0.52821	NA	-0.341163	0.084	0.68749
O00567_EELMSSDLEETAGSTSIPK_S(6)	O00567_S520	NOP56	O00567	-0.260248	0.20156	-1.03955	-0.366	0.26134	0.396633	-0.426554	1.18254	0.384	0.24066	0.136385	-0.224994	0.142988	0.018	0.95336
O00567_EEPVSSGPEEAVGK_S(6)	O00567_S570	NOP56	O00567	NA	-0.368661	-2.94259	-1.151	0.05954	NA	0.0565236	1.60119	0.552	0.31551	NA	-0.312138	-1.3414	-0.6	0.2787
Q9Y2X3_EEPLSEEEPCTSTAIASPEK_S(5)	Q9Y2X3_S502	NOP58	Q9Y2X3	-0.0615177	-0.335036	-0.840713	-0.412	0.20677	-0.148087	0.668353	1.52194	0.681	0.05594	-0.209605	0.333317	0.681227	0.268	0.39488
Q9Y2X3_HIKEEPLSEEEPCTSTAIASPEK_S(8)	Q9Y2X3_S502	NOP58	Q9Y2X3	0.121152	0.128754	-0.942899	-0.231	0.47328	0.055411	-0.692423	0.873552	0.079	0.80319	0.176563	-0.563669	-0.0693463	-0.152	0.63282
P06748_CGSGPVHISGQHLVAVEEDAESEDEEEEDVK_S(22)	P06748_S125	NPM1	P06748	0.532171	-0.0636183	0.0761884	0.182	0.35808	0.425634	0.278809	0.476609	0.394	0.07129	0.957805	0.215191	0.552797	0.575	0.01756
Q9UNZ2_SPNELVDDLFK_S(1)	Q9UNZ2_S114	NSFL1C	Q9UNZ2	0.279348	-0.250001	-0.0121804	0.006	0.98085	-1.00293	-0.399629	0.0570062	-0.449	0.09344	-0.72358	-0.64963	0.0448259	-0.443	0.09688
Q08J23_AGEPNSPDAEEANSPDVTAGCDPAGVHPPR_S(6)	Q08J23_S743	NSUN2	Q08J23	-0.136734	0.0433954	-0.18917	-0.094	0.73042	0.238186	1.25051	0.349811	0.613	0.05337	0.101452	1.2939	0.160642	0.519	0.08993
Q08J23_AGEPNSPDAEEANSPDVTAGCDPAGVHPPR_S(6)_S(14)	Q08J23_S743_S751	NSUN2	Q08J23	-0.0216057	-0.0100012	-0.0733678	-0.035	0.8317	0.53621	0.818204	0.384362	0.58	0.00862	0.514604	0.808203	0.310994	0.545	0.0115
Q9H1E3_ATVTPSPVK_S(6)	Q9H1E3_S181	NUCKS1	Q9H1E3	0.131093	-0.464374	-0.0387642	-0.124	0.50158	-0.0281299	0.58798	0.152333	0.237	0.21787	0.102963	0.123605	0.113568	0.113	0.5378
Q9H1E3_EKTPSPKEEDEEPESPPEK_T(3)_S(5)	Q9H1E3_T202_S204	NUCKS1	Q9H1E3	-1.40179	0.210891	-0.564611	-0.585	0.1956	0.59916	1.37248	1.17352	1.048	0.03801	-0.802628	1.58337	0.608911	0.463	0.2943
Q9H1E3_TPSPKEEDEEPESPPEK_S(13)	Q9H1E3_S214	NUCKS1	Q9H1E3	0.0769311	-0.199375	-0.270041	-0.131	0.40524	-0.148666	0.108153	0.156209	0.039	0.80138	-0.0717347	-0.0912227	-0.113833	-0.092	0.55188
Q9H1E3_VVDYSQFQESDDADEDYGR_S(10)	Q9H1E3_S19	NUCKS1	Q9H1E3	0.110989	-0.28418	-0.024161	-0.066	0.84771	-0.727284	1.06405	0.412425	0.25	0.47435	-0.616295	0.779869	0.388264	0.184	0.59487
Q9H1E3_VVDYSQFQESDDADEDYGRDSGPPTK_S(10)	Q9H1E3_S19	NUCKS1	Q9H1E3	0.0882487	-0.230588	-0.160776	-0.101	0.65485	0.391258	-0.0439406	0.794664	0.381	0.12316	0.479507	-0.274529	0.633888	0.28	0.23825
Q9H1E3_VVDYSQFQESDDADEDYGRDSGPPTKK_S(10)	Q9H1E3_S19	NUCKS1	Q9H1E3	0.12424	0.355787	-0.287521	0.064	0.88342	0.357012	-1.71805	0.306162	-0.352	0.43259	0.481252	-1.36226	0.0186402	-0.287	0.51787
Q9H1E3_EKTPSPKEEDEEPESPPEK_T(3)_S(5)_S(15)	Q9H1E3_T202_S204_S214	NUCKS1	Q9H1E3	-1.468	NA	-0.36587	-0.703	0.071	0.295809	NA	0.193024	0.455	0.21005	-1.1722	NA	-0.172846	-0.248	0.47538
Q9H1E3_TPSPKEEDEEPESPPEKK_S(13)	Q9H1E3_S214	NUCKS1	Q9H1E3	-0.157017	NA	-0.275062	-0.166	0.31245	0.00510223	NA	0.405095	0.214	0.20374	-0.151914	NA	0.130033	0.048	0.76187
Q9H1E3_KTSTSPPPEK_S(5)	Q9H1E3_S223	NUCKS1	Q9H1E3	-0.476485	NA	0.0738789	-0.174	0.38556	0.158836	NA	0.197691	0.295	0.16253	-0.317648	NA	0.27157	0.12	0.54326
Q9H1E3_TSTSPPPEK_S(4)	Q9H1E3_S223	NUCKS1	Q9H1E3	-0.382883	-0.424382	NA	-0.307	0.09205	0.813194	1.18271	NA	0.946	0.0006	0.430311	0.758325	NA	0.639	0.00507
Q14980_APVPSTCSSTFPEELSPPSHQAK_S(16)	Q14980_S169	NUMA1	Q14980	0.400714	0.232909	0.0859177	0.24	0.89526	8.17239	-0.566431	0.561456	2.722	0.16629	8.5731	-0.333522	0.647374	2.962	0.13681
Q14980_TQPDGTSVPGEPASPISQR_S(14)	Q14980_S1757	NUMA1	Q14980	0.280406	NA	-0.834838	-0.311	0.43113	-0.897115	NA	0.637352	0.268	0.49446	-0.61671	NA	-0.197486	-0.043	0.91176
P52948_YGLQDSDEEEEEHPSK_S(6)	P52948_S888	NUP98	P52948	0.0100713	-0.103865	-0.247974	-0.114	0.49189	-0.186487	0.0900549	0.339962	0.081	0.62116	-0.176416	-0.0138098	0.0919877	-0.033	0.84072
Q9NZT2_KVEEEGSPGDPDHEASTQGR_S(7)	Q9NZT2_S315	OGFR	Q9NZT2	0.328368	NA	0.298722	0.174	0.47208	-0.296273	NA	0.567956	0.32	0.20611	0.0320948	NA	0.866678	0.495	0.06901
Q9NZT2_SQGDEAGGHGEDRPEPLSPK_S(18)	Q9NZT2_S378	OGFR	Q9NZT2	0.160797	NA	-0.194694	-0.041	0.80668	0.0232861	NA	0.285483	0.279	0.12997	0.184083	NA	0.0907883	0.238	0.18672
P22059_MLAESDESGDEESVSQTDK_S(5)_S(8)	P22059_S190_S193	OSBP	P22059	-0.913656	-0.206563	0.0848447	-0.345	0.20662	0.39261	0.50002	0.607476	0.5	0.08414	-0.521046	0.293457	0.69232	0.155	0.55123
P22059_MLAESDESGDEESVSQTDKTELQNTLR_S(5)_S(8)	P22059_S190_S193	OSBP	P22059	-0.0281767	0.196066	-0.10032	0.023	0.90303	0.369485	-0.32645	0.210536	0.085	0.64999	0.341308	-0.130383	0.110216	0.107	0.56736
P22059_GDMSDEDDENEFFDAPEIITMPENLGHK_S(4)	P22059_S351	OSBP	P22059	0.0589208	NA	-0.0224656	0.048	0.84481	-0.561285	NA	0.334359	0.055	0.82086	-0.502364	NA	0.311893	0.103	0.67448
P22059_DQCCSGKGDMSDEDDENEFFDAPEIITMPENLGHK_S(11)	P22059_S351	OSBP	P22059	NA	0.257127	-0.50741	-0.066	0.79374	NA	0.487692	0.527743	0.243	0.35177	NA	0.744819	0.020333	0.177	0.49105
Q9H4L5_LHSSNPNLSTLDFGEEK_S(4)	Q9H4L5_S304	OSBPL3	Q9H4L5	0.161654	0.278634	-0.710004	-0.09	0.79498	0.396452	-0.699667	1.12042	0.272	0.44069	0.558106	-0.421033	0.410414	0.182	0.60085
Q92882_TLSNAEDYLDDEDSD_S(14)	Q92882_S213	OSTF1	Q92882	-0.0182552	-0.122738	-0.163997	-0.102	0.68068	-0.452776	0.426252	-0.553882	-0.193	0.44124	-0.471032	0.303514	-0.717879	-0.295	0.25361
Q01804_VQRPKEESSEDENEVSNILR_S(8)_S(9)	Q01804_S1022_S1023	OTUD4	Q01804	-0.211783	-0.0704664	-0.292438	-0.192	0.34164	0.578325	-0.0228095	0.748423	0.435	0.05468	0.366542	-0.0932759	0.455985	0.243	0.23691
O95747_TEDGGWEWSDDEFDEESEEGK_S(9)	O95747_S339	OXSR1	O95747	-0.130953	-0.192385	-0.22228	-0.182	0.25499	0.0784485	0.432092	0.264632	0.258	0.1221	-0.0525045	0.239707	0.0423515	0.077	0.61746
Q9BTK6_DLFSLDSEDPSPASPPLR_S(14)	Q9BTK6_S237	PAGR1	Q9BTK6	-0.328585	0.160701	-0.495577	-0.221	0.55726	-0.465963	1.02246	0.414632	0.324	0.39731	-0.794548	1.18316	-0.0809449	0.103	0.78325
Q13177_YLSFTPPEK_S(3)	Q13177_S141	PAK2	Q13177	0.13815	-0.0373528	-0.0102548	0.03	0.88759	0.235768	0.0740046	0.887188	0.399	0.09503	0.373918	0.0366517	0.876933	0.429	0.07677
O95453_ELSPAGSISK_S(3)	O95453_S619	PARN	O95453	0.516994	-0.151866	0.139942	0.168	0.38434	-0.172205	0.0692117	-0.318641	-0.141	0.46378	0.344789	-0.0826538	-0.178699	0.028	0.88237
Q9Y5B6_MADHLEGLSSDDEETSTDITNFNLEK_S(9)_S(10)	Q9Y5B6_S557_S558	PAXBP1	Q9Y5B6	0.0780685	NA	-0.296043	-0.14	0.42951	-0.061291	NA	0.159873	0.19	0.29275	0.0167775	NA	-0.13617	0.05	0.77271
Q15365_VMTIPYQPMPASSPVICAGGQDR_S(13)	Q15365_S190	PCBP1	Q15365	0.153801	0.0460734	-0.00615765	0.065	0.76123	-0.130202	0.723948	0.1271	0.24	0.27884	0.0235988	0.770021	0.120942	0.305	0.1804
Q8WW12_TLSVAAAFNEDEDSEPEEMPPEAK_S(14)	Q8WW12_S119	PCNP	Q8WW12	0.00421881	-0.125099	-0.173146	-0.098	0.5035	0.0229453	0.233578	0.183192	0.147	0.32702	0.0271641	0.108479	0.010046	0.049	0.73694
P49585_WPFSGKTSPPCSPANLSR_S(8)_S(12)	P49585_S343_S347	PCYT1A	P49585	0.0700458	-0.25787	NA	-0.134	0.58657	-0.041379	1.06622	NA	0.425	0.11374	0.0286668	0.808345	NA	0.291	0.25445
Q53EL6_SGLTVPTSPK_S(8)	Q53EL6_S94	PDCD4	Q53EL6	0.236109	-0.346375	-0.198148	-0.103	0.67118	0.00999321	1.1236	0.312425	0.482	0.07757	0.246102	0.777222	0.114277	0.379	0.14737
P08559_YHGHSMSDPGVSYR_S(5)_S(12)	P08559_S293_S300	PDHA1	P08559	0.160664	NA	-0.28513	-0.07	0.79331	-0.811657	NA	0.0548903	-0.105	0.69326	-0.650993	NA	-0.23024	-0.175	0.51653
P08559_YHGHSMSDPGVSYR_S(5)_Y(13)	P08559_S293_Y301	PDHA1	P08559	0.193943	NA	-0.379789	-0.148	0.62052	-0.920131	NA	0.114294	-0.071	0.81124	-0.726188	NA	-0.265495	-0.219	0.46901
Q96JY6_AGSPFSPPPSSSSLTGEAAISR_S(3)	Q96JY6_S134	PDLIM2	Q96JY6	0.20122	0.139713	0.459758	0.267	0.16739	-0.0910128	0.136163	-0.547265	-0.167	0.36548	0.110207	0.275876	-0.0875072	0.1	0.58276
Q96JY6_SSYSSPTSLSPR_S(5)_S(10)	Q96JY6_S124_S129	PDLIM2	Q96JY6	0.194306	NA	0.0322962	-0.005	0.98021	-0.0740391	NA	-0.0625306	0.211	0.33805	0.120267	NA	-0.0302344	0.205	0.34943
Q96JY6_SSYSSPTSLSPR_S(10)	Q96JY6_S129	PDLIM2	Q96JY6	-0.0495191	NA	-0.623749	-0.347	0.07815	0.0571715	NA	0.288975	0.25	0.18087	0.00765242	NA	-0.334774	-0.098	0.57897
Q9NTI5_AESPESSAIESTQSTPQK_S(3)	Q9NTI5_S1358	PDS5B	Q9NTI5	0.117968	NA	-2.34667	-0.78	0.12826	0.250351	NA	1.5932	0.811	0.11615	0.368319	NA	-0.753469	0.031	0.94719
Q15121_DIIRQPSEEEIIK_S(7)	Q15121_S116	PEA15	Q15121	-0.182103	-0.283393	-0.10742	-0.191	0.29978	0.395221	0.252062	0.718696	0.455	0.03275	0.213118	-0.0313317	0.611277	0.264	0.16558
P30086_NRPTSISWDGLDSGK_S(5)	P30086_S52	PEBP1	P30086	-0.050675	-0.260267	-0.00974196	-0.107	0.4721	0.0262483	0.185856	-0.0170576	0.065	0.65779	-0.0244266	-0.0744112	-0.0267995	-0.042	0.7744
Q8IZL8_LRSPRGSPDGSLQTGKPSAPK_S(3)_S(7)	Q8IZL8_S477_S481	PELP1	Q8IZL8	-0.406595	NA	-0.489843	-0.36	0.07082	0.503207	NA	0.0645479	0.273	0.14946	0.0966118	NA	-0.425295	-0.087	0.62223
P00558_ALESPERPFLAILGGAK_S(4)	P00558_S203	PGK1	P00558	0.265532	-0.222803	-0.277599	-0.078	0.69564	-0.0431612	0.75516	0.458603	0.39	0.08278	0.222371	0.532357	0.181003	0.312	0.14936
P36871_AIGGIILTASHNPGGPNGDFGIK_S(10)	P36871_S117	PGM1	P36871	NA	-0.118862	-0.256311	-0.135	0.41482	NA	0.319244	0.281866	0.164	0.3291	NA	0.200382	0.025555	0.028	0.86014
Q96G03_LCAGIMITASHNPK_S(10)	Q96G03_S165	PGM2	Q96G03	0.261144	-0.572291	-0.144068	-0.152	0.4535	0.331972	0.679615	0.323113	0.445	0.05381	0.593116	0.107325	0.179045	0.293	0.16987
O00264_IVRGDQPAASGDSDDDEPPPLPR_S(13)	O00264_S57	PGRMC1	O00264	0.431855	NA	0.166434	0.195	0.39063	0.234236	NA	-0.310037	0.153	0.49715	0.666091	NA	-0.143602	0.348	0.14773
O15173_LLKPGEEPSEYTDEEDTK_T(12)	O15173_T211	PGRMC2	O15173	0.0503352	0.200004	-0.914529	-0.221	0.41822	-0.108944	-0.248638	0.862787	0.168	0.53371	-0.0586092	-0.0486339	-0.051742	-0.053	0.8426
Q9UIL8_VLGASSPEARPAQEALLLPTGVFQVAEK_S(6)	Q9UIL8_S17	PHF11	Q9UIL8	0.13588	NA	0.0998522	0.028	0.86753	-0.0297136	NA	0.235412	0.247	0.17122	0.106166	NA	0.335264	0.275	0.13372
O75151_DSDYVYPSLESDEDNPIFK_S(11)	O75151_S882	PHF2	O75151	NA	-0.0602761	-0.301515	-0.097	0.83316	NA	0.0290823	2.12783	0.701	0.15773	NA	-0.0311938	1.82632	0.604	0.21459
Q9P1Y6_TVTCVTVVEPEAPPSPDVLQAATHR_S(15)	Q9P1Y6_S973	PHRF1	Q9P1Y6	-0.621177	NA	-0.333785	-0.363	0.07662	0.257003	NA	0.350335	0.355	0.08159	-0.364174	NA	0.01655	-0.008	0.9668
Q16512_TSTFCGTPEFLAPEVLTDTSYTR_T(3)	Q16512_T774	PKN1	Q16512	0.1943	NA	0.495226	0.2	0.38843	-0.645185	NA	-0.727723	-0.384	0.12226	-0.450886	NA	-0.232496	-0.184	0.42722
Q15149_SSSVGSSSSYPISPAVSR_S(3)	Q15149_S4386	PLEC	Q15149	0.081237	0.0206087	0.244731	0.116	0.67064	0.0642765	-0.790058	0.260121	-0.155	0.5699	0.145514	-0.76945	0.504851	-0.04	0.8831
Q15149_SSSVGSSSSYPISPAVSR_S(3)_S(6)	Q15149_S4386_S4389	PLEC	Q15149	0.00411041	-0.192226	0.0319901	-0.052	0.72901	0.468016	0.495602	0.598219	0.521	0.00914	0.472127	0.303377	0.630209	0.469	0.01476
Q15149_SSSVGSSSSYPISPAVSR_S(3)_S(13)	Q15149_S4386_S4396	PLEC	Q15149	NA	0.217179	0.326742	0.219	0.25988	NA	0.187554	-0.480554	-0.083	0.65627	NA	0.404733	-0.153812	0.136	0.47047
P29590_AVSPPHLDGPPSPR_S(3)_S(12)	P29590_S518_S527	PML	P29590	0.908424	-0.119652	-0.176186	0.204	0.51084	-0.872318	0.627468	0.14139	-0.034	0.9101	0.0361053	0.507816	-0.0347954	0.17	0.58278
P29590_KASPEAASTPRDPIDVDLPEEAER_S(3)	P29590_S403	PML	P29590	0.253198	NA	-0.176398	-0.026	0.91972	-0.546726	NA	0.234181	0.14	0.5902	-0.293528	NA	0.0577824	0.114	0.65955
P29590_LARSSPEQPRPSTSK_S(5)	P29590_S505	PML	P29590	-0.292054	NA	-0.251992	-0.177	0.44097	0.923981	NA	0.076431	0.352	0.14981	0.631927	NA	-0.175561	0.175	0.44754
Q96T60_WEETRTPESQPDTPPGTPLVSQDEK_T(13)	Q96T60_T118	PNKP	Q96T60	0.347633	-0.382472	-0.32283	-0.119	0.70783	-0.0224997	1.44822	0.212052	0.546	0.11809	0.325133	1.06575	-0.110778	0.427	0.20593
Q9H307_EIAIVHSDAEK_S(7)	Q9H307_S347	PNN	Q9H307	-0.485186	-0.0804979	0.0499511	-0.172	0.40283	0.341388	0.725281	0.4602	0.509	0.03444	-0.143798	0.644783	0.510151	0.337	0.12523
Q9H307_QQDSQPEEVMDVLEMVENVK_S(4)	Q9H307_S381	PNN	Q9H307	0.739542	NA	-0.131883	0.149	0.53148	-0.562305	NA	0.0587645	-0.046	0.84389	0.177238	NA	-0.073118	0.103	0.66353
Q9H307_RGFSDSGGGPPAK_S(4)	Q9H307_S66	PNN	Q9H307	0.0989776	-0.0287886	NA	-0.085	0.65701	0.611338	0.111018	NA	0.387	0.07319	0.710316	0.0822291	NA	0.302	0.14337
Q9H2U2_SLVESVSSSPNK_S(9)	Q9H2U2_S317	PPA2	Q9H2U2	-0.031306	NA	-0.289562	-0.118	0.46985	0.103989	NA	0.500408	0.223	0.19213	0.072683	NA	0.210845	0.105	0.51703
Q13427_AQSRSRECDITK_S(3)_S(5)	Q13427_S544_S546	PPIG	Q13427	-0.976701	0.333313	-0.395556	-0.346	0.2063	-0.00786694	-0.840157	-0.357448	-0.402	0.15038	-0.984568	-0.506844	-0.753004	-0.748	0.02025
Q13427_KADRDQSPFSK_S(7)	Q13427_S687	PPIG	Q13427	-0.0939825	NA	-0.23284	-0.124	0.3964	-0.0908457	NA	-0.0876454	-0.106	0.46647	-0.184828	NA	-0.320486	-0.23	0.13902
Q13427_ENQRSPVRVK_S(5)	Q13427_S397	PPIG	Q13427	-0.286291	NA	-0.0639333	-0.048	0.79543	0.783647	NA	0.284387	0.555	0.01748	0.497356	NA	0.220453	0.507	0.02541
O60927_AFGESSTESDEEEEEGCGHTHCVR_S(5)_S(6)_T(7)_S(9)	O60927_S73_S74_T75_S77	PPP1R11	O60927	-1.279	NA	-0.700164	-0.644	0.05745	0.38878	NA	0.811254	0.368	0.23462	-0.890224	NA	0.111091	-0.277	0.36014
O14974_RSTQGVTLTDLQEAEK_T(3)	O14974_T696	PPP1R12A	O14974	-0.0804341	0.257118	-0.200526	-0.008	0.97037	0.167836	0.544596	0.0371472	0.25	0.26627	0.0874016	0.801714	-0.163379	0.242	0.2804
O14974_STGVSFWTQDSDENEQEQQSDTEEGSNKK_S(11)_S(20)	O14974_S862_S871	PPP1R12A	O14974	0.329305	-0.283857	-0.0590126	-0.005	0.98297	0.608282	0.968577	1.40157	0.993	0.00203	0.937587	0.684719	1.34256	0.988	0.00208
O14974_STGVSFWTQDSDENEQEQQSDTEEGSNKK_S(20)	O14974_S871	PPP1R12A	O14974	0.110913	-0.264509	-0.0743352	-0.076	0.75295	-0.00150188	1.15556	0.387033	0.514	0.06359	0.109412	0.89105	0.312698	0.438	0.10241
O14974_TGSYGALAEITASK_S(3)	O14974_S445	PPP1R12A	O14974	0.143515	-0.137096	-0.371056	-0.122	0.46426	0.0746449	0.148532	0.241574	0.155	0.35696	0.21816	0.0114364	-0.129482	0.033	0.83765
O14974_STGVSFWTQDSDENEQEQQSDTEEGSNKK_T(8)_S(20)	O14974_T859_S871	PPP1R12A	O14974	0.304574	-0.282881	NA	-0.105	0.63583	0.53897	0.934294	NA	0.604	0.02563	0.843544	0.651413	NA	0.499	0.05199
Q9BZL4_RSTQGVTLTDLK_T(3)	Q9BZL4_T560	PPP1R12C	Q9BZL4	0.102958	NA	-0.550395	-0.146	0.65115	0.168865	NA	0.244711	0.569	0.10995	0.271822	NA	-0.305685	0.423	0.21545
Q6NYC8_ERRPSPGEMRDQSPK_S(5)_S(13)	Q6NYC8_S125_S133	PPP1R18	Q6NYC8	-0.481414	NA	-0.373263	-0.273	0.14287	0.512963	NA	0.221729	0.309	0.1043	0.0315489	NA	-0.151534	0.036	0.83371
P41236_IQEQESSGEEDSDLSPEEREK_S(6)_S(7)	P41236_S121_S122	PPP1R2	P41236	-2.40465	-0.293936	-0.435344	-1.045	0.202	-0.241617	2.11451	0.0585806	0.644	0.41365	-2.64627	1.82057	-0.376763	-0.401	0.60507
P41236_YRIQEQESSGEEDSDLSPEER_S(8)_S(9)	P41236_S121_S122	PPP1R2	P41236	0.118736	-0.165354	-0.118881	-0.055	0.89594	0.159341	2.18051	0.409166	0.916	0.06009	0.278077	2.01516	0.290285	0.861	0.07319
P41236_YRIQEQESSGEEDSDLSPEEREK_S(8)_S(9)	P41236_S121_S122	PPP1R2	P41236	-0.00419997	0.125611	0.236231	0.119	0.72914	0.889796	-0.826985	-0.0903318	-0.009	0.97864	0.885596	-0.701374	0.145899	0.11	0.74909
P41236_IDEPSTPYHSMMGDDEDACSDTEATEAMAPDILAR_S(20)	P41236_S87	PPP1R2	P41236	-0.0474502	NA	-0.0954107	-0.074	0.62726	0.344714	NA	0.615353	0.539	0.00806	0.297264	NA	0.519942	0.465	0.01578
P41236_IQEQESSGEEDSDLSPEEREK_S(7)	P41236_S122	PPP1R2	P41236	1.46401	NA	-0.281392	0.497	0.30178	-1.84515	NA	0.347325	-0.364	0.44079	-0.381147	NA	0.0659334	0.133	0.77387
Q5H9R7_ERIQQFDDGGSDEEDIWEEK_S(11)	Q5H9R7_S617	PPP6R3	Q5H9R7	-0.159688	-0.012305	-1.02975	-0.401	0.26376	1.10378	0.0787585	0.228186	0.47	0.1971	0.94409	0.0664535	-0.801566	0.07	0.83839
Q5H9R7_IQQFDDGGSDEEDIWEEK_S(9)	Q5H9R7_S617	PPP6R3	Q5H9R7	-0.0137135	NA	-0.54272	-0.192	0.56222	-0.791439	NA	0.716041	0.151	0.64713	-0.805153	NA	0.173321	-0.041	0.9
Q92733_IAAPELHKGDSDSEEDEPTK_S(11)_S(13)	Q92733_S157_S159	PRCC	Q92733	-0.111429	-0.187631	-0.369381	-0.223	0.1674	-0.0262553	0.0191822	0.278645	0.091	0.55037	-0.137685	-0.168449	-0.0907357	-0.132	0.39005
Q92733_QITQEEDDSDEEVAPENFFSLPEK_S(9)	Q92733_S267	PRCC	Q92733	-0.0535563	-0.376725	-0.340209	-0.257	0.12467	0.034587	0.337265	0.263213	0.212	0.19331	-0.0189693	-0.0394603	-0.0769961	-0.045	0.7673
P17612_GRTWTLCGTPEYLAPEIILSK_T(5)	P17612_T198	PRKACA	P17612	-0.161029	-0.148376	-0.26031	-0.19	0.30644	0.601355	0.0650811	0.165629	0.277	0.15176	0.440326	-0.0832953	-0.0946805	0.087	0.62665
P17612_TWTLCGTPEYLAPEIILSK_T(3)	P17612_T198	PRKACA	P17612	0.295805	-0.176535	-0.246922	-0.043	0.91092	-0.532599	1.4326	0.139219	0.346	0.37702	-0.236794	1.25606	-0.107704	0.304	0.43526
P10644_AGTRTDSREDEISPPPPNPVVK_S(13)	P10644_S83	PRKAR1A	P10644	-0.827558	0.693031	-0.147447	-0.094	0.90745	2.28042	-2.49391	0.0630095	-0.05	0.95051	1.45287	-1.80088	-0.084437	-0.144	0.85859
P10644_TDSREDEISPPPPNPVVK_S(9)	P10644_S83	PRKAR1A	P10644	0.242064	-0.388376	-0.158435	-0.102	0.74685	-0.317709	1.24354	-0.0244042	0.3	0.35416	-0.0756447	0.855159	-0.182839	0.199	0.53205
P31321_SNSQSDSHDEEVSPTPPNPVVK_S(13)	P31321_S83	PRKAR1B	P31321	0.0201581	-0.0502905	-0.142955	-0.058	0.69671	-0.0368623	0.202628	0.238227	0.135	0.37507	-0.0167043	0.152338	0.095272	0.077	0.60475
P31321_SNSQSDSHDEEVSPTPPNPVVK_S(7)_S(13)	P31321_S77_S83	PRKAR1B	P31321	0.0424118	-0.0517868	-0.215456	-0.075	0.61876	0.0356106	0.275555	0.228585	0.18	0.25233	0.0780224	0.223768	0.013129	0.105	0.48978
P31321_SNSQSDSHDEEVSPTPPNPVVK_S(5)_S(13)	P31321_S75_S83	PRKAR1B	P31321	0.0424118	NA	-0.215456	-0.159	0.40889	0.0356106	NA	0.228585	0.338	0.10419	0.0780224	NA	0.013129	0.179	0.35337
P13861_GDSESEEDEDLEVPVPSR_S(3)_S(5)	P13861_S78_S80	PRKAR2A	P13861	-0.384235	-0.216289	0.918536	0.106	0.82526	0.22567	2.05192	-0.236981	0.68	0.18586	-0.158566	1.83563	0.681555	0.786	0.13408
P13861_RVSVCAETYNPDEEEEDTDPR_S(3)	P13861_S99	PRKAR2A	P13861	0.294817	-0.00661568	0.024832	0.104	0.70802	-0.5424	0.849247	0.274873	0.194	0.49215	-0.247583	0.842631	0.299705	0.298	0.30222
P13861_VADAKGDSESEEDEDLEVPVPSR_S(8)_S(10)	P13861_S78_S80	PRKAR2A	P13861	0.31373	-0.266349	-0.204801	-0.052	0.87851	-0.492635	1.33908	0.266232	0.371	0.30015	-0.178905	1.07273	0.0614312	0.318	0.36861
P17252_STLNPQWNESFTFK_S(10)	P17252_S226	PRKCA	P17252	-0.0298841	0.024624	-0.214231	-0.073	0.714	0.0248367	0.64468	0.154985	0.275	0.19569	-0.00504739	0.669304	-0.0592459	0.202	0.32826
P17252_TFCGTPDYIAPEIIAYQPYGK_T(1)	P17252_T497	PRKCA	P17252	NA	-0.0301649	-0.171978	0.004	0.98365	NA	0.596366	0.212812	0.241	0.22966	NA	0.566201	0.0408334	0.244	0.22303
Q05655_ASTFCGTPDYIAPEILQGLK_T(3)	Q05655_T507	PRKCD	Q05655	0.136995	-0.17283	-0.152482	-0.063	0.79936	-0.222492	0.932779	0.173143	0.294	0.25623	-0.0854977	0.759949	0.0206605	0.232	0.36276
P24723_TLAGMGLQPGNISPTSK_S(13)	P24723_S317	PRKCH	P24723	0.16839	-0.791033	-0.718479	-0.447	0.17293	-0.271443	-0.871996	-0.170558	-0.438	0.18062	-0.103053	-1.66303	-0.889037	-0.885	0.02035
Q04759_TNTFCGTPDYIAPEILLGQK_T(3)	Q04759_T538	PRKCQ	Q04759	0.0972573	-0.0384879	-0.142152	-0.028	0.87083	-0.0680703	0.431706	0.0647609	0.143	0.41534	0.029187	0.393218	-0.0773914	0.115	0.50802
Q04759_EFLNEKPRLSFADR_S(10)	Q04759_S676	PRKCQ	Q04759	0.165672	NA	0.0698573	-0.015	0.96712	-0.521617	NA	-0.752333	-0.082	0.82034	-0.355945	NA	-0.682476	-0.097	0.78867
Q04759_NFSFMNPGMER_S(3)	Q04759_S695	PRKCQ	Q04759	0.0265396	NA	-0.393035	-0.133	0.50924	0.0565715	NA	0.127455	0.246	0.23788	0.083111	NA	-0.26558	0.114	0.56922
O75569_AEAPPLEREDSGTFSLGK_S(11)	O75569_S18	PRKRA	O75569	1.29841	NA	-0.538006	0.173	0.67817	1.27787	NA	1.70139	1.284	0.01556	2.57628	NA	1.16338	1.457	0.00876
Q8WWY3_SSGTASSVAFTPLQGLEIVNPQAAEK_S(6)_T(11)	Q8WWY3_S450_T455	PRPF31	Q8WWY3	0.0815868	0.0810343	-0.293009	-0.043	0.87771	-0.184533	1.05859	0.491495	0.455	0.13972	-0.102946	1.13962	0.198485	0.412	0.17542
Q8WWY3_SSGTASSVAFTPLQGLEIVNPQAAEK_T(11)	Q8WWY3_T455	PRPF31	Q8WWY3	0.0947678	0.0779538	-0.440555	-0.089	0.74999	-0.242287	0.934465	0.501628	0.398	0.18407	-0.147519	1.01242	0.0610733	0.309	0.29015
Q8NAV1_VSALEEDMDDVESSEEEEEEDEKLER_S(13)_S(14)	Q8NAV1_S193_S194	PRPF38A	Q8NAV1	-0.88566	NA	-2.17102	-0.952	0.09689	-0.713213	NA	1.47373	0.239	0.64411	-1.59887	NA	-0.697294	-0.713	0.19361
Q5VTL8_RRSQSIEQESQEK_S(3)_S(5)	Q5VTL8_S527_S529	PRPF38B	Q5VTL8	-2.86957	NA	-2.03772	-1.674	0.01327	0.543254	NA	0.676152	0.486	0.36701	-2.32632	NA	-1.36157	-1.188	0.05137
Q13523_EVIDASDKEGMSPAK_S(6)_S(12)	Q13523_S87_S93	PRPF4B	Q13523	-0.184918	-0.120353	-0.250143	-0.185	0.27438	-0.227186	0.0399163	0.222778	0.012	0.94158	-0.412105	-0.0804366	-0.0273648	-0.173	0.30357
Q13523_VQSGMGLILQGYESGSEEEGEIHEK_S(14)_S(16)	Q13523_S142_S144	PRPF4B	Q13523	-0.405577	-0.00386169	-0.765216	-0.392	0.09918	-0.141018	0.149337	0.071253	0.027	0.90078	-0.546595	0.145475	-0.693963	-0.365	0.11963
Q13523_LCDFGSASHVADNDITPYLVSR_Y(18)	Q13523_Y849	PRPF4B	Q13523	-0.106166	NA	-0.141717	-0.096	0.49871	0.195847	NA	0.278284	0.212	0.1616	0.0896812	NA	0.136567	0.115	0.42088
Q8NDX1_QNTASPGSPVNSHLPGSPK_S(17)	Q8NDX1_S143	PSD4	Q8NDX1	0.445022	-0.0977631	-0.068798	0.093	0.67849	-0.319698	0.599269	0.605537	0.295	0.21262	0.125324	0.501506	0.536739	0.388	0.11489
Q8NDX1_QNTASPGSPVNSHLPGSPK_S(8)_S(17)	Q8NDX1_S134_S143	PSD4	Q8NDX1	0.305838	-0.114392	-0.302829	-0.037	0.84754	-0.10408	0.574662	0.445496	0.305	0.14597	0.201758	0.46027	0.142668	0.268	0.19371
Q8NDX1_SHSSPSLHQDEAPTTAK_S(3)	Q8NDX1_S1019	PSD4	Q8NDX1	-0.0858709	NA	-0.0996998	-0.157	0.37067	0.0642402	NA	0.481497	0.381	0.05417	-0.0216307	NA	0.381797	0.224	0.21503
O75475_ETSVSKEDTDHEEKASNEDVTK_T(9)_S(16)	O75475_T122_S129	PSIP1	O75475	0.0766328	NA	-1.74033	-0.628	0.11994	-0.277197	NA	0.99887	0.404	0.29148	-0.200564	NA	-0.741463	-0.224	0.54606
Q99460_TSSAFVGKTPEASPEPK_T(9)_S(13)	Q99460_T311_S315	PSMD1	Q99460	-0.132309	-0.345253	-0.0998303	-0.192	0.29451	-0.00136016	0.0105113	0.385855	0.132	0.46326	-0.13367	-0.334742	0.286025	-0.061	0.73058
Q13200_APVQPQQSPAAAPGGTDEKPSGK_S(8)	Q13200_S16	PSMD2	Q13200	0.00322045	NA	-0.136177	-0.098	0.55894	-0.156348	NA	0.338909	0.159	0.35421	-0.153128	NA	0.202732	0.061	0.71559
Q15185_DWEDDSDEDMSNFDR_S(6)	Q15185_S113	PTGES3	Q15185	-0.0618096	-0.271806	0.154571	-0.06	0.85973	-0.510367	1.16583	0.38944	0.348	0.32079	-0.572177	0.894027	0.544011	0.289	0.40516
P35236_RGSNVALMLDVR_S(3)	P35236_S44	PTPN7	P35236	0.80011	NA	0.117893	0.348	0.21446	-0.691419	NA	0.400511	0.093	0.72533	0.108691	NA	0.518404	0.442	0.12764
P08575_NRNSNVIPYDYNR_S(4)	P08575_S973	PTPRC	P08575	0.235159	0.0500861	-0.0538528	0.077	0.78226	-0.109523	1.09484	0.0821168	0.356	0.22768	0.125636	1.14493	0.028264	0.433	0.15204
P08575_NRNSNVIPYDYNRVPLK_S(4)	P08575_S973	PTPRC	P08575	-0.470139	0.674501	-0.1444	0.02	0.97621	1.99476	-1.9012	-0.0135339	0.027	0.96826	1.52462	-1.2267	-0.157933	0.047	0.94451
Q8TB72_GKASPFEEDQNRDLK_S(4)	Q8TB72_S136	PUM2	Q8TB72	-0.645369	NA	-0.239765	-0.275	0.16738	0.753218	NA	0.494655	0.603	0.0123	0.107849	NA	0.254891	0.328	0.10982
P49023_FIHQQPQSSSPVYGSSAK_S(10)	P49023_S85	PXN	P49023	-0.0405576	-0.33575	-0.454947	-0.277	0.1726	-0.208894	0.412058	-0.0439604	0.053	0.77897	-0.249451	0.0763076	-0.498907	-0.224	0.25874
P49023_TGSSSPPGGPPKPGSQLDSMLGSLQSDLNK_S(5)	P49023_S322	PXN	P49023	0.00887562	-0.158321	-0.206266	-0.119	0.44333	-0.198026	0.145207	0.0615455	0.003	0.98464	-0.18915	-0.0131143	-0.14472	-0.116	0.45411
Q9BRQ0_GGGTPDANSLAPPGK_T(4)	Q9BRQ0_T302	PYGO2	Q9BRQ0	0.197222	NA	0.156707	0.064	0.75105	-0.241622	NA	-0.0725651	0.093	0.64362	-0.0444002	NA	0.0841423	0.157	0.44309
Q15276_AQSTDSLGTSGSLQSK_S(3)_S(6)	Q15276_S407_S410	RABEP1	Q15276	-0.576604	NA	-0.169744	-0.374	0.42057	-0.909993	NA	-1.02781	-0.315	0.49433	-1.4866	NA	-1.19756	-0.69	0.15974
Q3YEC7_NDSDLFGLGLEEAGPKESSEEGK_S(18)_S(19)	Q3YEC7_S640_S641	RABL6	Q3YEC7	-0.0390972	-0.0323328	-0.115516	-0.062	0.69511	-0.0511887	-0.190343	0.245333	0.001	0.9936	-0.0902858	-0.222675	0.129817	-0.061	0.70094
Q3YEC7_RADDFPVRDDPSDVTDEDEGPAEPPPPPK_S(12)_T(15)	Q3YEC7_S596_T599	RABL6	Q3YEC7	-0.00787389	-0.0890448	-0.292887	-0.13	0.60985	-0.277529	0.803735	0.667194	0.398	0.14708	-0.285403	0.714691	0.374307	0.268	0.30788
Q3YEC7_ADDFPVRDDPSDVTDEDEGPAEPPPPPK_S(11)_T(14)	Q3YEC7_S596_T599	RABL6	Q3YEC7	0.264999	-0.100647	NA	0.005	0.98461	-0.154142	0.966509	NA	0.371	0.15545	0.110857	0.865862	NA	0.376	0.15108
Q15311_RTEGYAAFQEDSSGDEAESPSK_S(12)_S(13)	Q15311_S92_S93	RALBP1	Q15311	-0.286645	-0.133909	-0.599157	-0.34	0.14651	0.178269	-0.136477	0.851911	0.298	0.19522	-0.108376	-0.270385	0.252754	-0.042	0.84533
Q15311_TGEPSPPHDILHEPPDVVSDDEK_S(5)_S(19)	Q15311_S48_S62	RALBP1	Q15311	0.0794927	0.0378241	0.0146652	0.044	0.84604	1.14353	0.357782	0.338012	0.613	0.02708	1.22303	0.395606	0.352677	0.657	0.02044
Q9UKM9_GRLSPVPVPR_S(4)	Q9UKM9_S135	RALY	Q9UKM9	0.227975	0.0328907	-0.771655	-0.17	0.5523	0.179492	-0.499747	0.738843	0.14	0.62467	0.407467	-0.466856	-0.0328113	-0.031	0.91341
P49792_VGEDEDGSDEEVVHNEDIHFEPIVSLPEVEVK_S(8)	P49792_S2900	RANBP2	P49792	0.102934	NA	-0.624538	-0.129	0.56981	-0.0340648	NA	0.154829	0.149	0.51322	0.0688697	NA	-0.469709	0.02	0.92882
Q9H6Z4_SAGGSSPEGGEDSDREDGNYCPPVK_S(5)_S(6)_S(13)	Q9H6Z4_S100_S101_S108	RANBP3	Q9H6Z4	0.166421	-0.262705	NA	-0.056	0.85645	-0.908233	0.715179	NA	-0.06	0.8453	-0.741811	0.452474	NA	-0.116	0.70806
Q684P5_SETSSNPSSPEICPNK_S(5)_S(9)	Q684P5_S609_S613	RAP1GAP2	Q684P5	0.274787	2.90072	NA	0.95	0.23055	0.164371	0.612773	NA	0.184	0.80591	0.439158	3.51349	NA	1.134	0.16123
Q86YV0_ALSHQEPMVSTQPAPR_S(3)	Q86YV0_S51	RASAL3	Q86YV0	0.392249	0.195567	-1.11489	-0.176	0.65407	-0.384562	-0.696444	1.2411	0.053	0.89095	0.00768661	-0.500877	0.126217	-0.122	0.75408
O95267_TAQDTLYVLPSPTSPCPSPVLVRK_S(14)_S(18)	O95267_S711_S715	RASGRP1	O95267	-0.921157	0.812118	NA	-0.055	0.91384	1.7871	-1.14911	NA	0.412	0.42541	0.86594	-0.336996	NA	0.358	0.48662
Q7LDG7_AFSFSLPRPGR_S(3)	Q7LDG7_S576	RASGRP2	Q7LDG7	0.144952	1.01517	0.220331	0.46	0.37769	1.26598	-1.21388	1.36683	0.473	0.36534	1.41093	-0.198712	1.58716	0.933	0.09868
Q7LDG7_RQVTQRNPVGQK_T(4)	Q7LDG7_T134	RASGRP2	Q7LDG7	0.565999	NA	-0.00471627	0.132	0.6084	-0.0546589	NA	0.966557	0.691	0.02703	0.51134	NA	0.961841	0.824	0.01293
P98175_GLVAAYSGESDSEEEQERGGPEREEK_S(10)_S(12)	P98175_S736_S738	RBM10	P98175	0.388423	-0.0251155	NA	0.07	0.78993	-0.320531	0.935655	NA	0.279	0.30982	0.0678914	0.91054	NA	0.35	0.21298
Q96PK6_QPTPPFFGR_T(3)	Q96PK6_T206	RBM14	Q96PK6	0.181736	NA	-0.066616	0.042	0.82333	-0.457165	NA	0.0205757	-0.061	0.74337	-0.275429	NA	-0.0460403	-0.02	0.91635
Q96T37_SLSPGGAALGYR_S(3)	Q96T37_S294	RBM15	Q96T37	-0.025045	NA	-0.551013	-0.262	0.17214	-0.108252	NA	0.251127	0.165	0.37082	-0.133297	NA	-0.299886	-0.098	0.58809
P49756_LGASNSPGQPNSVK_S(6)	P49756_S677	RBM25	P49756	-0.0118712	-0.143064	-0.273977	-0.143	0.34507	0.0270399	0.192702	0.159733	0.126	0.40005	0.0151687	0.049638	-0.114244	-0.016	0.91027
Q96EV2_AADEDWDSELEDDLLGEDLLSGK_S(8)	Q96EV2_S41	RBM33	Q96EV2	0.127979	NA	-0.431518	-0.193	0.33389	-0.217552	NA	0.349141	0.206	0.30488	-0.0895734	NA	-0.0823769	0.013	0.94652
Q14498_DKSPVREPIDNLTPEER_S(3)	Q14498_S136	RBM39	Q14498	0.202606	-0.321811	-0.30601	-0.142	0.67355	-0.286918	1.44679	0.337829	0.499	0.16655	-0.0843121	1.12498	0.0318189	0.357	0.30487
Q14498_YRSPYSGPK_S(3)	Q14498_S97	RBM39	Q14498	-0.0132175	NA	-0.406869	-0.208	0.24587	0.0300494	NA	0.452668	0.336	0.08086	0.0168319	NA	0.045799	0.128	0.46148
Q14498_IGLPHSIK_S(6)	Q14498_S117	RBM39	Q14498	0.426735	NA	-0.353678	-0.001	0.99804	0.290934	NA	1.43592	0.692	0.03206	0.717669	NA	1.08224	0.692	0.03218
P52756_RGLVAAYSGDSDNEEELVERLESEEEK_S(11)	P52756_S624	RBM5	P52756	NA	0.0048587	-0.272096	-0.161	0.4721	NA	-0.113226	0.892375	0.401	0.10069	NA	-0.108368	0.620279	0.241	0.29352
P78332_EGETQGVAFEHESPADFQNSQSPVQDQDK_S(22)	P78332_S362	RBM6	P78332	0.244995	NA	-0.271431	-0.084	0.74107	-0.590273	NA	0.507884	0.153	0.54846	-0.345279	NA	0.236453	0.07	0.78256
Q9UKA8_QFLISPPASPPVGWK_S(5)_S(9)	Q9UKA8_S148_S152	RCAN3	Q9UKA8	0.067369	-0.190997	-0.11103	-0.078	0.64305	-0.116758	0.441123	0.0774497	0.134	0.43469	-0.0493891	0.250126	-0.0335799	0.056	0.74027
Q9UKL0_EREESEDELEEANGNNPIDIEVDQNK_S(5)	Q9UKL0_S257	RCOR1	Q9UKL0	-1.22582	NA	-1.45589	-0.875	0.03651	1.35742	NA	1.4524	0.897	0.03324	0.131601	NA	-0.00348893	0.022	0.94937
Q6JBY9_AMVSPFHSPPSTPSSPGVR_S(4)_S(8)	Q6JBY9_S116_S120	RCSD1	Q6JBY9	-0.0750109	-0.282591	-0.508639	-0.289	0.15309	-0.01115	0.145826	0.702882	0.279	0.16515	-0.086161	-0.136765	0.194243	-0.01	0.95903
Q6JBY9_SQSDCGELGDFR_S(3)	Q6JBY9_S179	RCSD1	Q6JBY9	0.10806	-0.492394	-0.0860205	-0.157	0.51375	1.71728	1.57655	2.24074	1.845	0.0001	1.82534	1.08415	2.15472	1.688	0.00018
Q6JBY9_CGSPREEKPAGEEAEMEK_S(3)	Q6JBY9_S298	RCSD1	Q6JBY9	0.124601	NA	-0.201777	-0.068	0.6635	0.0133941	NA	0.414314	0.227	0.17589	0.137995	NA	0.212537	0.158	0.32684
Q96D71_TSADAQEPASPVVSPQQSPPTSPHTWRK_S(10)_S(14)_S(18)	Q96D71_S162_S166_S170	REPS1	Q96D71	-1.02212	NA	-0.689862	-0.477	0.10551	0.782881	NA	0.868501	0.65	0.03948	-0.239244	NA	0.178639	0.173	0.52007
Q96D71_TSADAQEPASPVVSPQQSPPTSPHTWRK_S(10)_S(14)_S(18)_S(22)	Q96D71_S162_S166_S170_S174	REPS1	Q96D71	-1.02212	NA	-0.67164	-0.562	0.035	0.782881	NA	0.702285	0.565	0.03435	-0.239244	NA	0.0306454	0.003	0.98995
Q9P2R6_KQPASPDGRTSPINEDIR_S(5)	Q9P2R6_S594	RERE	Q9P2R6	-0.0646876	-0.204284	-0.340503	-0.203	0.3656	-0.149388	0.766843	0.285669	0.301	0.1954	-0.214076	0.562559	-0.0548339	0.098	0.65502
Q9P2R6_KQPASPDGRTSPINEDIR_S(5)_S(11)	Q9P2R6_S594_S600	RERE	Q9P2R6	0.0734596	-0.315651	-0.0715083	-0.105	0.6019	-0.165476	0.661064	0.0182096	0.171	0.40102	-0.0920162	0.345413	-0.0532986	0.067	0.73772
O43566_SLGSTEGESESRPGK_S(1)	O43566_S288	RGS14	O43566	NA	0.280923	0.654128	0.366	0.29476	NA	-0.805821	0.548972	-0.138	0.68208	NA	-0.524898	1.2031	0.228	0.50268
O43566_MVLAVSDGELSSTTGPQGQGEGR_S(6)	O43566_S20	RGS14	O43566	0.37414	0.169351	NA	0.153	0.44394	-0.128364	0.580912	NA	0.256	0.21771	0.245776	0.750263	NA	0.409	0.06783
P49795_ALLLQGPSQSSSEA_S(11)_S(12)	P49795_S214_S215	RGS19	P49795	0.0281716	-0.420037	NA	-0.179	0.31033	-0.0745707	0.455134	NA	0.139	0.42167	-0.0463991	0.0350963	NA	-0.039	0.81643
Q9NPQ8_GLMAGGRPEGQYSEDEDTDTDEYK_S(13)_T(18)	Q9NPQ8_S436_T441	RIC8A	Q9NPQ8	0.0639247	-0.170425	-0.235471	-0.114	0.46978	-0.051007	0.312857	0.224555	0.162	0.31347	0.0129177	0.142431	-0.0109157	0.048	0.75618
Q9NPQ8_GLMAGGRPEGQYSEDEDTDTDEYK_T(18)	Q9NPQ8_T441	RIC8A	Q9NPQ8	0.0600445	-0.16118	-0.222474	-0.108	0.48597	-0.0538985	0.272503	0.197625	0.139	0.37588	0.00614591	0.111322	-0.0248494	0.031	0.83917
Q9NPQ8_GLMAGGRPEGQYSEDEDTDTDEYK_Y(12)_T(18)	Q9NPQ8_Y435_T441	RIC8A	Q9NPQ8	0.0549555	-0.104454	NA	-0.091	0.59801	-0.0408978	0.47745	NA	0.205	0.25095	0.0140577	0.372996	NA	0.115	0.50582
Q9BRS2_VVPGQFDDADSSDSENRDLK_S(12)	Q9BRS2_S22	RIOK1	Q9BRS2	-0.159886	-0.217969	NA	-0.231	0.23317	-0.241784	0.401023	NA	0.136	0.46807	-0.40167	0.183054	NA	-0.096	0.60604
O15541_AAYGDLSSEEEEENEPESLGVVYK_S(7)_S(8)	O15541_S84_S85	RNF113A	O15541	0.0976944	-0.233699	-0.249431	-0.128	0.42278	-0.103675	0.210098	0.244844	0.117	0.4632	-0.00598093	-0.0236017	-0.00458702	-0.011	0.9419
O15541_ELDEGRYGVYEDENYEVGSDDEEIPFK_S(19)	O15541_S253	RNF113A	O15541	-0.50136	NA	-1.17489	-0.61	0.04889	0.228765	NA	0.04171	0.191	0.47768	-0.272594	NA	-1.13318	-0.419	0.14523
O15541_YGVYEDENYEVGSDDEEIPFK_S(13)	O15541_S253	RNF113A	O15541	0.317356	-0.213279	NA	0.063	0.89689	-1.44337	1.2501	NA	-0.011	0.98226	-1.12601	1.03682	NA	0.053	0.91447
Q5VTR2_ALVVPEPEPDSDSNQER_S(13)	Q5VTR2_S138	RNF20	Q5VTR2	0.194211	-0.319478	-0.110473	-0.079	0.81954	-0.522161	1.31447	0.148201	0.314	0.37662	-0.32795	0.994987	0.0377272	0.235	0.502
Q5VTR2_ALVVPEPEPDSDSNQERK_S(13)	Q5VTR2_S138	RNF20	Q5VTR2	-1.68125	0.181128	NA	-0.67	0.11564	0.462932	-0.690306	NA	0.126	0.7455	-1.21832	-0.509178	NA	-0.544	0.18743
Q15287_SSTRAPSPTK_S(7)	Q15287_S27	RNPS1	Q15287	-0.189575	NA	-0.0658281	-0.089	0.67705	0.82401	NA	0.28666	0.336	0.14538	0.634435	NA	0.220832	0.247	0.26667
P05388_VEAKEESEESDEDMGFGLFD_S(7)_S(10)	P05388_S304_S307	RPLP0	P05388	-0.0746484	-0.221992	-0.192559	-0.163	0.35016	0.0939882	0.658837	0.455389	0.403	0.04353	0.0193398	0.436845	0.26283	0.24	0.18523
Q9NQG5_RTFQQIQEEEDDDYPGSYSPQDPSAGPLLTEELIK_S(19)	Q9NQG5_S166	RPRD1B	Q9NQG5	-0.0460196	-0.0485388	-0.261662	-0.119	0.44876	-0.0107195	0.145858	0.376811	0.171	0.28714	-0.0567392	0.0973191	0.115149	0.052	0.73593
Q9NQG5_LSMEDSKSPPPK_S(8)	Q9NQG5_S134	RPRD1B	Q9NQG5	0.0619703	NA	-0.248293	-0.125	0.59091	-0.110634	NA	-0.151949	0.146	0.5295	-0.0486635	NA	-0.400243	0.022	0.92434
Q5VT52_SFNYSPNSSTSEVSSTSASK_S(5)	Q5VT52_S593	RPRD2	Q5VT52	-0.348143	0.596387	-0.226674	0.007	0.975	0.0653728	-0.022285	0.126255	0.056	0.8061	-0.28277	0.574103	-0.100419	0.064	0.78213
Q5VT52_GPTSTSIDNIDGTPVRDER_T(13)	Q5VT52_T723	RPRD2	Q5VT52	-0.0477702	NA	0.229753	-0.059	0.85797	-0.214115	NA	-1.06388	-0.177	0.59762	-0.261885	NA	-0.834122	-0.236	0.48444
Q5VT52_SGTPTQDEMMDKPTSSSVDTMSLLSK_T(3)	Q5VT52_T732	RPRD2	Q5VT52	-0.058478	NA	-0.471857	-0.187	0.46686	-0.0441399	NA	0.46132	0.455	0.10447	-0.102618	NA	-0.0105373	0.268	0.30733
O75582_LFQGYSFVAPSILFK_S(6)_S(11)	O75582_S376_S381	RPS6KA5	O75582	0.178956	NA	0.847795	0.28	0.72834	2.94683	NA	4.0812	2.529	0.01431	3.12578	NA	4.929	2.808	0.00887
Q96T23_STLESEKPGSPEAAETSPPSNIIDHCEK_S(10)_S(17)	Q96T23_S622_S629	RSF1	Q96T23	0.176956	0.277681	-0.176477	0.093	0.61563	0.142264	0.340467	0.0832337	0.189	0.32117	0.319219	0.618147	-0.0932436	0.281	0.15597
Q96T23_DAQRLSPIPEEVPK_S(6)	Q96T23_S604	RSF1	Q96T23	-0.0011733	NA	-0.0823738	-0.126	0.47181	-0.0298746	NA	-0.0912729	0.113	0.51573	-0.0310479	NA	-0.173647	-0.013	0.94137
Q96T23_KPYRIESDEEEDFENVGK_S(7)	Q96T23_S1345	RSF1	Q96T23	-0.0743455	NA	0.349283	0.201	0.72604	1.01796	NA	-1.88353	-0.14	0.80689	0.943617	NA	-1.53425	0.061	0.91477
Q96T23_STLESEKPGSPEAAETSPPSNIIDHCEK_S(10)	Q96T23_S622	RSF1	Q96T23	0.176956	NA	-0.133862	0.095	0.65087	0.142264	NA	0.0736903	0.277	0.21043	0.319219	NA	-0.0601718	0.371	0.10721
Q96T23_STLESEKPGSPEAAETSPPSNIIDHCEK_T(16)_S(17)	Q96T23_T628_S629	RSF1	Q96T23	NA	1.63755	0.0570924	0.626	0.13377	NA	0.0634896	0.241015	-0.006	0.98835	NA	1.70104	0.298108	0.62	0.13671
O76021_ATNESEDEIPQLVPIGK_S(5)	O76021_S361	RSL1D1	O76021	-0.245668	-0.010963	-0.874521	-0.377	0.1007	0.355071	0.418169	0.90136	0.558	0.02703	0.109403	0.407206	0.026839	0.181	0.39266
Q7L4I2_EQSEVSVSPR_S(8)	Q7L4I2_S32	RSRC2	Q7L4I2	0.0422514	NA	0.0809826	-0.001	0.99378	-0.0198721	NA	-0.0361975	0.191	0.32819	0.0223793	NA	0.0447851	0.189	0.33165
Q8N488_SDILKDPPSEANSIQSANATTK_S(9)_S(13)_S(16)	Q8N488_S123_S127_S130	RYBP	Q8N488	-0.150013	-0.552544	-0.363832	-0.355	0.07198	0.21548	-0.00281703	0.195178	0.136	0.44279	0.0654671	-0.555361	-0.168654	-0.22	0.23103
Q15424_EESSELEQPFAQDTSSVGPDRK_S(16)	Q15424_S247	SAFB	Q15424	0.0795357	-0.0436296	-0.444698	-0.136	0.49943	-0.306246	0.295697	0.423912	0.138	0.49482	-0.22671	0.252068	-0.0207862	0.002	0.99386
Q15424_SEPVKEESSELEQPFAQDTSSVGPDRK_S(21)	Q15424_S247	SAFB	Q15424	-0.553902	NA	-0.577467	-0.456	0.02375	0.601162	NA	0.422046	0.53	0.01243	0.0472603	NA	-0.155421	0.074	0.65045
Q9Y3Z3_CDDSPRTPSNTPSAEADWSPGLELHPDYK_S(4)	Q9Y3Z3_S18	SAMHD1	Q9Y3Z3	0.0943056	-0.0406173	-0.231841	-0.059	0.70292	-0.0245385	0.278504	0.215226	0.156	0.33064	0.0697671	0.237887	-0.0166147	0.097	0.53707
Q9Y3Z3_CDDSPRTPSNTPSAEADWSPGLELHPDYK_S(4)_T(7)	Q9Y3Z3_S18_T21	SAMHD1	Q9Y3Z3	0.0319646	-0.164345	-0.495431	-0.209	0.35221	-0.281207	0.466864	0.652643	0.279	0.22544	-0.249243	0.30252	0.157212	0.07	0.74781
Q9Y3Z3_CDDSPRTPSNTPSAEADWSPGLELHPDYK_T(7)	Q9Y3Z3_T21	SAMHD1	Q9Y3Z3	0.122802	-0.152162	-0.186111	-0.072	0.63617	-0.0141207	0.240376	0.167973	0.131	0.39612	0.108681	0.0882137	-0.0181382	0.06	0.69393
Q9Y3Z3_TPSNTPSAEADWSPGLELHPDYK_S(13)	Q9Y3Z3_S33	SAMHD1	Q9Y3Z3	0.0766557	-0.236157	-0.412768	-0.191	0.5348	-0.160757	1.34931	0.612308	0.6	0.08012	-0.0841009	1.11315	0.19954	0.41	0.20467
Q9Y3Z3_CDDSPRTPSNTPSAEADWSPGLELHPDYK_T(7)_T(11)	Q9Y3Z3_T21_T25	SAMHD1	Q9Y3Z3	0.122436	NA	-0.118572	0.078	0.69702	0.355619	NA	0.115559	0.37	0.09701	0.478055	NA	-0.00301262	0.448	0.05376
O75995_SKPSSPVVSEK_S(5)_S(9)	O75995_S38_S42	SASH3	O75995	-0.063427	-0.354243	-0.034334	-0.151	0.52741	0.913031	0.741114	1.52446	1.06	0.00248	0.849604	0.386872	1.49013	0.909	0.00547
Q9H7N4_FDIYDPFHPTDEAYSPPPAPEQK_S(15)	Q9H7N4_S239	SCAF1	Q9H7N4	0.0055474	-0.123378	-0.483306	-0.2	0.29988	-0.0635539	0.469168	0.529636	0.312	0.12576	-0.0580065	0.345791	0.0463294	0.111	0.55309
Q9UPN6_ETVQTTQSPTPVEK_S(8)	Q9UPN6_S617	SCAF8	Q9UPN6	0.0526069	NA	-0.271768	-0.12	0.45188	-0.0577842	NA	0.367115	0.176	0.28167	-0.00517735	NA	0.0953473	0.056	0.72153
O94979_AQGEPVAGHESPKIPYEK_S(11)	O94979_S799	SEC31A	O94979	0.362973	NA	-0.123694	0.067	0.71868	-0.274639	NA	0.0721777	0.059	0.75248	0.0883342	NA	-0.0515164	0.126	0.50488
Q9BQF6_GHNEGNQSLISAEPIVVSSDEEGPVEHK_S(18)_S(19)	Q9BQF6_S443_S444	SENP7	Q9BQF6	-0.0613796	0.129799	-1.07715	-0.336	0.27012	0.158082	0.154787	1.36612	0.56	0.08722	0.0967025	0.284587	0.288973	0.223	0.45194
Q8WYJ6_EEEIHIYQFPECDSDEDEDFK_S(14)	Q8WYJ6_S206	SEPT1	Q8WYJ6	-0.164097	-0.221318	0.118187	-0.089	0.61282	0.13221	0.510402	0.435998	0.36	0.071	-0.031887	0.289084	0.554185	0.27	0.15292
Q8WYJ6_LSRQSATEIPLPMLPLADTEK_S(2)	Q8WYJ6_S312	SEPT1	Q8WYJ6	0.114862	-0.144308	0.258613	0.076	0.75612	-0.0955005	-0.445848	0.36724	-0.058	0.81317	0.0193611	-0.590156	0.625852	0.018	0.9403
Q8WYJ6_LSRQSATEIPLPMLPLADTEK_S(5)	Q8WYJ6_S315	SEPT1	Q8WYJ6	0.113429	-0.0501012	0.151514	0.072	0.73556	-0.0840921	-0.396692	0.3296	-0.05	0.81173	0.0293364	-0.446793	0.481114	0.021	0.91996
Q8WYJ6_EEEIHIYQFPECDSDEDEDFKRQDAEMK_S(14)	Q8WYJ6_S206	SEPT1	Q8WYJ6	2.20839	NA	-0.324339	0.601	0.26526	-1.61099	NA	0.413661	-0.23	0.65723	0.597398	NA	0.0893225	0.372	0.47818
Q8WYJ6_EEEIHIYQFPECDSDEDEDFKR_S(14)	Q8WYJ6_S206	SEPT1	Q8WYJ6	NA	0.170202	1.06099	0.463	0.12453	NA	0.560583	0.239267	0.224	0.42571	NA	0.730784	1.30026	0.687	0.03652
Q15019_IYHLPDAESDEDEDFK_S(9)	Q15019_S218	SEPT2	Q15019	-0.0276974	-0.105618	-0.0241291	-0.052	0.7336	-0.054914	0.254174	0.267148	0.155	0.32947	-0.0826114	0.148556	0.243019	0.103	0.50959
Q15019_IYHLPDAESDEDEDFKEQTR_S(9)	Q15019_S218	SEPT2	Q15019	0.476716	NA	-0.371578	0.009	0.9631	-0.203944	NA	-0.0130001	-0.11	0.58963	0.272772	NA	-0.384578	-0.101	0.62092
Q9UHD8_HVDSLSQRSPK_S(9)	Q9UHD8_S85	SEPT9	Q9UHD8	-0.0294806	-0.16135	-0.36764	-0.186	0.28929	0.112587	0.130297	-0.0980273	0.048	0.77447	0.0831061	-0.0310535	-0.465667	-0.138	0.42359
Q9UHD8_SFEVEEVETPNSTPPR_S(1)	Q9UHD8_S30	SEPT9	Q9UHD8	NA	-0.318516	-0.0560858	-0.2	0.73024	NA	3.28005	2.09813	1.895	0.01198	NA	2.96154	2.04205	1.695	0.01948
Q15637_TGDLGIPPNPEDRSPSPEPIYNSEGK_S(14)_S(16)	Q15637_S80_S82	SF1	Q15637	0.373799	-0.197955	-0.174762	0	0.9992	-0.608341	1.35044	0.492495	0.412	0.27539	-0.234541	1.15248	0.317734	0.412	0.27501
Q15637_LRTGDLGIPPNPEDRSPSPEPIYNSEGK_S(16)_S(18)	Q15637_S80_S82	SF1	Q15637	-0.309505	NA	-0.237076	-0.166	0.53989	0.971451	NA	0.367839	0.323	0.24991	0.661946	NA	0.130763	0.157	0.55982
Q15459_AEEPPSQLDQDTQVQDMDEGSDDEEEGQK_S(21)	Q15459_S359	SF3A1	Q15459	-0.00084985	-0.151409	0.156488	0.001	0.99248	0.253325	0.470116	0.20872	0.311	0.06945	0.252475	0.318706	0.365208	0.312	0.06847
Q15459_FGESEEVEMEVESDEEDDKQEK_S(13)	Q15459_S329	SF3A1	Q15459	0.0360739	-0.134991	-0.159171	-0.086	0.55761	0.144007	0.123802	0.111779	0.127	0.39558	0.180081	-0.0111885	-0.047392	0.041	0.78026
O75533_SRWDETPASQMGGSTPVLTPGK_T(15)	O75533_T350	SF3B1	O75533	-0.687913	0.535596	-2.30697	-0.82	0.14954	-0.578065	-1.53634	-0.789746	-0.968	0.09784	-1.26598	-1.00074	-3.09671	-1.788	0.00997
O75533_LTATPTPLGGMTGFHMQTEDR_T(4)_T(6)	O75533_T434_T436	SF3B1	O75533	-0.140797	-0.12736	NA	-0.084	0.84665	0.184869	2.11617	NA	0.831	0.09009	0.0440719	1.98881	NA	0.746	0.12055
Q13435_KIEEAMDGSETPQLFTVLPEK_T(11)	Q13435_T780	SF3B2	Q13435	0.0574246	NA	0.0101124	0.054	0.74872	0.0651177	NA	0.218474	0.272	0.13839	0.122542	NA	0.228586	0.326	0.08539
Q12872_SGVSSDNEDDDDEEDGNYLHPSLFASK_S(5)	Q12872_S283	SFSWAP	Q12872	0.180575	NA	-0.357641	-0.113	0.59702	-0.267552	NA	0.611408	0.286	0.20365	-0.0869776	NA	0.253767	0.174	0.42301
Q9Y3L3_VTRSPPETAAPVEDMAR_S(4)	Q9Y3L3_S550	SH3BP1	Q9Y3L3	0.383507	NA	0.186703	0.09	0.62874	-0.179176	NA	0.0540176	0.094	0.61606	0.204331	NA	0.240721	0.184	0.33771
Q96B97_ANSPSLFGTEGKPK_S(3)	Q96B97_S587	SH3KBP1	Q96B97	-0.307362	-0.440909	-0.41484	-0.388	0.07641	-0.203646	0.443557	-0.200442	0.013	0.94551	-0.511008	0.00264845	-0.615282	-0.375	0.08471
Q96B97_SIEVENDFLPVEK_S(1)	Q96B97_S230	SH3KBP1	Q96B97	0.225329	-0.247127	-0.226849	-0.083	0.7356	-0.151256	0.942172	0.88807	0.56	0.05044	0.0740731	0.695045	0.661221	0.477	0.08408
Q96B97_SSLRETTGSESDGGDSSSTK_S(9)	Q96B97_S181	SH3KBP1	Q96B97	0.307093	NA	-0.0570318	0.08	0.72897	0.745293	NA	0.182407	0.33	0.18377	1.05239	NA	0.125376	0.41	0.1096
Q96B97_RPPSQSLTSSSLSSPDIFDSPSPEEDKEEHISLAHR_S(20)_S(32)	Q96B97_S509_S521	SH3KBP1	Q96B97	NA	-0.425193	-0.651309	-0.334	0.26057	NA	1.04791	1.04892	0.619	0.05864	NA	0.622715	0.397613	0.284	0.33216
Q9Y2K2_TWCGSPPYAAPELFEGK_T(1)	Q9Y2K2_T163	SIK3	Q9Y2K2	0.23052	-0.696789	NA	-0.162	0.52933	-0.381918	0.188035	NA	0.088	0.72921	-0.151398	-0.508754	NA	-0.074	0.77169
Q96ST3_GDLSDVEEEEEEEMDVDEATGAVK_S(4)	Q96ST3_S832	SIN3A	Q96ST3	0.393779	0.156102	-0.207479	0.114	0.67206	0.530544	1.66659	0.978801	1.059	0.00493	0.924323	1.82269	0.771322	1.173	0.00291
Q96ST3_GDLSDVEEEEEEEMDVDEATGAVKK_S(4)	Q96ST3_S832	SIN3A	Q96ST3	0.202307	NA	-0.241381	0.002	0.9951	1.17201	NA	0.195108	0.581	0.07065	1.37431	NA	-0.0462725	0.583	0.07
Q9Y3P8_SGESVEEVPLYGNLHYLQTGR_S(4)	Q9Y3P8_S83	SIT1	Q9Y3P8	0.693543	NA	0.0758221	0.29	0.26888	-0.492056	NA	-0.0918953	0.021	0.93237	0.201487	NA	-0.0160733	0.311	0.2386
Q15477_ASSLEDLVLK_S(3)	Q15477_S256	SKIV2L	Q15477	0.0303311	-0.169481	-0.348785	-0.163	0.33134	0.0475985	0.349761	0.150792	0.183	0.27952	0.0779297	0.18028	-0.197993	0.02	0.901
Q9BWU0_NWEDEDFYDSDDDTFLDR_S(10)	Q9BWU0_S466	SLC4A1AP	Q9BWU0	0.45517	-0.635221	-0.174693	-0.118	0.81112	-0.503918	2.30441	0.456136	0.752	0.1595	-0.0487476	1.66918	0.281443	0.634	0.22596
Q9BWU0_MLGEDSDEEEEMDTSERK_S(6)	Q9BWU0_S312	SLC4A1AP	Q9BWU0	-0.0234151	NA	0.310317	0.212	0.30812	-0.105517	NA	0.177006	0.148	0.46843	-0.128933	NA	0.487323	0.359	0.1052
Q9BWU0_NWEDEDFYDSDDDTFLDRTGLIEK_S(10)	Q9BWU0_S466	SLC4A1AP	Q9BWU0	NA	0.0870974	-0.212031	0	0.99947	NA	0.43106	0.443593	0.266	0.16616	NA	0.518157	0.231563	0.266	0.16632
O14745_SASSDTSEELNSQDSPPK_S(3)	O14745_S290	SLC9A3R1	O14745	-0.0330106	-0.370718	-0.0223328	-0.142	0.39306	0.106724	0.557609	0.268682	0.311	0.08744	0.0737138	0.186891	0.246349	0.169	0.31497
O14745_ENSREALAEAALESPRPALVR_S(3)	O14745_S269	SLC9A3R1	O14745	NA	-0.269231	-0.0372137	-0.114	0.57868	NA	0.355944	-0.517862	-0.096	0.63824	NA	0.0867132	-0.555075	-0.211	0.31915
O95391_LVEQANSPK_S(7)	O95391_S215	SLU7	O95391	-0.151808	-0.197184	NA	-0.196	0.36963	-0.155572	-0.532285	NA	-0.116	0.58927	-0.30738	-0.729469	NA	-0.312	0.17197
Q8TAQ2_DMDEPSPVPNVEEVTLPK_S(6)	Q8TAQ2_S347	SMARCC2	Q8TAQ2	0.137084	-0.22487	-0.11408	-0.067	0.68702	0.0308449	0.526373	0.147481	0.235	0.18692	0.167929	0.301503	0.0334005	0.168	0.33071
Q8TAQ2_SPSPSPTPEAK_S(1)_S(3)	Q8TAQ2_S302_S304	SMARCC2	Q8TAQ2	-0.292944	-0.723354	NA	-0.382	0.49087	-1.12397	1.82957	NA	0.356	0.52072	-1.41692	1.10621	NA	-0.027	0.96077
Q6IN85_TNLSGRQSPSFK_S(8)	Q6IN85_S741	SMEK1	Q6IN85	-0.0271548	-0.344736	-0.443225	-0.272	0.11938	0.245295	0.534761	0.438681	0.406	0.03331	0.21814	0.190025	-0.00454396	0.135	0.40766
Q16637_GTGQSDDSDIWDDTALIK_S(5)_S(8)	Q16637_S28_S31	SMN1	Q16637	0.458042	0.153502	0.170958	0.261	0.37253	-0.0060544	1.23235	0.0932414	0.44	0.15294	0.451988	1.38585	0.2642	0.701	0.03844
Q16637_RGTGQSDDSDIWDDTALIK_S(6)_S(9)	Q16637_S28_S31	SMN1	Q16637	NA	-0.383862	0.181578	-0.062	0.84424	NA	1.23242	-0.120841	0.264	0.41728	NA	0.848559	0.0607373	0.201	0.53128
P18583_EMEHNTVCAAGTSPVGEIGEEK_S(13)	P18583_S1556	SON	P18583	0.0113701	-0.237515	-0.210795	-0.146	0.39418	-0.176872	0.376712	0.148884	0.116	0.4921	-0.165501	0.139198	-0.0619116	-0.029	0.85963
P18583_ESDQTLAALLSPK_S(11)	P18583_S1697	SON	P18583	0.162947	-0.076176	-0.109615	-0.008	0.96298	-0.219925	0.29219	0.0883212	0.054	0.7452	-0.0569781	0.216014	-0.021294	0.046	0.78021
P18583_SVESTSPEPSK_S(6)	P18583_S283	SON	P18583	0.0722518	NA	-0.287355	-0.096	0.66602	-0.0771626	NA	0.140293	0.274	0.24039	-0.00491075	NA	-0.147062	0.178	0.43169
O60504_LCDDGPQLPTSPR_S(11)	O60504_S530	SORBS3	O60504	0.403546	0.247937	NA	0.149	0.53245	-0.330303	0.524467	NA	0.088	0.70855	0.0732424	0.772404	NA	0.237	0.3308
P23497_RVIGQDHDFSESSEEEAPAEASSGALR_S(10)_S(12)_S(13)	P23497_S407_S409_S410	SP100	P23497	-1.19676	-0.915672	-0.539385	-0.884	0.02622	0.874415	1.95873	0.494599	1.109	0.00983	-0.322344	1.04305	-0.044786	0.225	0.49417
P23497_SEPVINNDNPLESNDEK_S(13)	P23497_S362	SP100	P23497	0.266395	NA	-0.280908	0.062	0.96411	0.168789	NA	-5.82599	-1.797	0.22039	0.435183	NA	-6.1069	-1.735	0.23501
P23497_VIGQDHDFSESSEEEAPAEASSGALR_S(9)_S(11)_S(12)	P23497_S407_S409_S410	SP100	P23497	-0.583827	NA	-0.609512	-0.346	0.23382	-0.221085	NA	0.34159	0.181	0.51712	-0.804912	NA	-0.267922	-0.165	0.55306
P16150_SRQGSLAMEELK_S(1)	P16150_S351	SPN	P16150	0.153755	0.0613208	-0.177496	0.013	0.95196	0.270634	0.925843	0.332054	0.51	0.0397	0.42439	0.987164	0.154557	0.522	0.0363
P16150_SRQGSLAMEELK_S(1)_S(5)	P16150_S351_S355	SPN	P16150	0.203321	0.369381	0.316778	0.296	0.61943	0.648026	-1.38653	1.6445	0.302	0.61307	0.851347	-1.01715	1.96128	0.598	0.32968
Q13813_WRSLQQLAEER_S(3)	Q13813_S1217	SPTAN1	Q13813	-0.19876	NA	0.514902	0.066	0.73923	0.218669	NA	0.0548174	0.25	0.22934	0.0199094	NA	0.56972	0.316	0.14075
Q01082_AQTLPTSVVTITSESSPGKR_S(16)	Q01082_S2341	SPTBN1	Q01082	-0.0137301	-0.510077	-0.293421	-0.272	0.47787	-0.676012	1.26024	-0.252719	0.111	0.76974	-0.689742	0.750167	-0.54614	-0.162	0.66921
Q01082_ESSPIPSPTSDRK_S(3)_S(7)	Q01082_S2165_S2169	SPTBN1	Q01082	-0.404173	-0.383679	-0.0241823	-0.271	0.1621	0.254933	0.67327	0.0962141	0.341	0.08971	-0.14924	0.289591	0.0720318	0.071	0.69416
Q01082_TSSKESSPIPSPTSDRK_S(3)_S(7)_S(11)	Q01082_S2161_S2165_S2169	SPTBN1	Q01082	0.0359028	NA	-0.246381	-0.13	0.5608	-0.306945	NA	-0.185692	0.02	0.92846	-0.271042	NA	-0.432073	-0.11	0.6207
Q13501_IALESEGRPEEQMESDNCSGGDDDWTHLSSK_S(19)	Q13501_S332	SQSTM1	Q13501	-0.0723581	NA	0.168682	-0.06	0.80095	-0.36585	NA	0.408656	0.159	0.508	-0.438208	NA	0.577339	0.099	0.67602
P11831_ALIQTCLNSPDSPPRSDPTTDQR_S(12)	P11831_S224	SRF	P11831	0.118517	-0.0444464	-0.215673	-0.047	0.80065	0.0452683	0.65646	0.234602	0.312	0.12759	0.163786	0.612013	0.0189293	0.265	0.1855
Q96SB4_GSAPHSESDLPEQEEEILGSDDDEQEDPNDYCK_S(20)	Q96SB4_S51	SRPK1	Q96SB4	-0.274685	NA	-0.484813	-0.308	0.20375	0.396881	NA	-0.157144	0.266	0.26443	0.122196	NA	-0.641957	-0.042	0.85485
Q8IYB3_AASPSPQSVR_S(3)	Q8IYB3_S738	SRRM1	Q8IYB3	-0.124848	-0.334547	-0.196114	-0.219	0.16753	0.129903	0.325731	0.351181	0.269	0.10029	0.0050557	-0.00881666	0.155067	0.05	0.73204
Q8IYB3_EKTPELPEPSVK_T(3)	Q8IYB3_T220	SRRM1	Q8IYB3	0.00119065	-0.0421267	-0.26636	-0.102	0.49151	-0.0448743	-0.0297563	0.0403185	-0.011	0.93763	-0.0436837	-0.071883	-0.226042	-0.114	0.44638
Q8IYB3_HRPSPPATPPPK_S(4)_T(8)	Q8IYB3_S402_T406	SRRM1	Q8IYB3	0.0107153	-0.143475	-0.140468	-0.091	0.52536	-0.0362943	0.0312649	0.0568508	0.017	0.90264	-0.025579	-0.11221	-0.0836176	-0.074	0.60486
Q8IYB3_KETESEAEDNLDDLEK_S(5)	Q8IYB3_S874	SRRM1	Q8IYB3	-0.0331172	-0.304926	-0.184871	-0.174	0.31783	-0.141345	0.434222	0.0850279	0.126	0.46217	-0.174462	0.129296	-0.0998432	-0.048	0.77387
Q8IYB3_KPPAPPSPVQSQSPSTNWSPAVPVK_S(7)	Q8IYB3_S769	SRRM1	Q8IYB3	0.0260291	-0.10686	-0.0447426	-0.042	0.78468	0.0444361	0.437734	0.257024	0.246	0.13969	0.0704652	0.330875	0.212282	0.205	0.20882
Q8IYB3_KPPAPPSPVQSQSPSTNWSPAVPVK_S(7)_S(13)	Q8IYB3_S769_S775	SRRM1	Q8IYB3	0.0647261	-0.173079	-0.0400078	-0.049	0.75111	-0.048111	0.369575	0.242889	0.188	0.25056	0.0166151	0.196496	0.202881	0.139	0.38614
Q8IYB3_KPPAPPSPVQSQSPSTNWSPAVPVK_S(7)_S(13)_S(19)	Q8IYB3_S769_S775_S781	SRRM1	Q8IYB3	-0.0862314	-0.194816	-0.119457	-0.134	0.42493	-0.0967612	0.40846	0.161088	0.158	0.35077	-0.182993	0.213643	0.0416308	0.024	0.88269
Q8IYB3_KPPAPPSPVQSQSPSTNWSPAVPVK_S(7)_S(19)	Q8IYB3_S769_S781	SRRM1	Q8IYB3	-0.0456261	-0.205644	-0.1057	-0.119	0.49676	-0.132345	0.461605	0.249985	0.193	0.28341	-0.177971	0.255961	0.144285	0.074	0.66874
Q8IYB3_KPPAPPSPVQSQSPSTNWSPAVPVKK_S(7)_S(13)	Q8IYB3_S769_S775	SRRM1	Q8IYB3	0.01798	0.928872	-0.108618	0.279	0.25041	0.0995044	-0.377223	0.137244	-0.047	0.83934	0.117484	0.55165	0.0286266	0.233	0.33131
Q8IYB3_KPPAPPSPVQSQSPSTNWSPAVPVKK_S(7)_S(13)_S(19)	Q8IYB3_S769_S775_S781	SRRM1	Q8IYB3	0.073663	-0.0288561	-0.189586	-0.048	0.76613	0.108481	-0.176277	0.231396	0.055	0.73703	0.182144	-0.205133	0.0418105	0.006	0.96905
Q8IYB3_KPPAPPSPVQSQSPSTNWSPAVPVKK_S(7)_S(19)	Q8IYB3_S769_S781	SRRM1	Q8IYB3	-0.00352369	0.0138782	-0.252606	-0.081	0.60784	0.0818007	-0.166551	0.215508	0.044	0.78023	0.078277	-0.152673	-0.0370975	-0.037	0.81179
Q8IYB3_KVELSESEEDK_S(5)	Q8IYB3_S463	SRRM1	Q8IYB3	-1.08493	-0.421031	-0.430521	-0.645	0.05797	0.110395	0.977271	0.250652	0.446	0.16061	-0.974537	0.55624	-0.179869	-0.199	0.50475
Q8IYB3_KVELSESEEDKGGK_S(5)_S(7)	Q8IYB3_S463_S465	SRRM1	Q8IYB3	-2.04326	0.652105	-0.805836	-0.732	0.1591	-0.0286587	-1.06931	0.059149	-0.346	0.4795	-2.07191	-0.41721	-0.746687	-1.079	0.05388
Q8IYB3_RESPSPAPKPR_S(3)_S(5)	Q8IYB3_S450_S452	SRRM1	Q8IYB3	-0.770538	-0.17855	-0.473482	-0.474	0.04637	-0.207425	0.00634773	0.160437	-0.014	0.94656	-0.977963	-0.172203	-0.313045	-0.488	0.04195
Q8IYB3_RRTASPPPPPK_T(3)_S(5)	Q8IYB3_T614_S616	SRRM1	Q8IYB3	-0.0887378	-0.221399	-0.159889	-0.157	0.2848	0.0594285	0.133353	0.13044	0.108	0.45157	-0.0293093	-0.0880461	-0.0294494	-0.049	0.72782
Q8IYB3_RVSSSRSVSGSPEPAAK_S(3)_S(7)_S(9)_S(11)	Q8IYB3_S748_S752_S754_S756	SRRM1	Q8IYB3	-1.64072	-0.127206	-0.687176	-0.818	0.03337	0.25341	0.219515	0.326119	0.266	0.4156	-1.38731	0.0923087	-0.361057	-0.552	0.11692
Q8IYB3_SRVSVSPGRTSGK_S(4)_S(6)	Q8IYB3_S429_S431	SRRM1	Q8IYB3	-0.505862	-0.281526	-0.300235	-0.363	0.18654	1.22951	0.127004	0.172127	0.51	0.07913	0.723652	-0.154522	-0.128109	0.147	0.57052
Q8IYB3_TASPPPPPK_S(3)	Q8IYB3_S616	SRRM1	Q8IYB3	0.235113	-0.206314	-0.115154	-0.029	0.89065	-0.25939	0.666443	0.102223	0.17	0.42868	-0.024277	0.460128	-0.012931	0.141	0.50785
Q8IYB3_VPKPEPIPEPKEPSPEK_S(14)	Q8IYB3_S260	SRRM1	Q8IYB3	-0.0589091	-0.388693	-0.272216	-0.24	0.13961	0.0158731	0.193146	0.166885	0.125	0.412	-0.0430361	-0.195547	-0.105331	-0.115	0.45102
Q8IYB3_AASPSPQSVR_S(3)_S(5)	Q8IYB3_S738_S740	SRRM1	Q8IYB3	-0.369892	NA	-0.0832606	-0.162	0.3717	-0.00254518	NA	0.264052	0.171	0.34691	-0.372438	NA	0.180791	0.009	0.95835
Q8IYB3_KEKTPELPEPSVK_T(4)	Q8IYB3_T220	SRRM1	Q8IYB3	0.0722649	NA	-0.0819546	-0.027	0.85716	-0.13296	NA	0.111392	0.063	0.67768	-0.0606951	NA	0.0294372	0.036	0.81209
Q8IYB3_RYSPSPPPK_S(5)	Q8IYB3_S607	SRRM1	Q8IYB3	0.0480401	NA	-0.132253	-0.053	0.7199	-0.0947366	NA	0.104628	0.055	0.70785	-0.0466965	NA	-0.027625	0.002	0.98691
Q8IYB3_SVSGSPEPAAK_S(3)_S(5)	Q8IYB3_S754_S756	SRRM1	Q8IYB3	-1.76665	NA	-1.03781	-0.978	0.02127	0.452209	NA	0.584526	0.503	0.17064	-1.31444	NA	-0.453282	-0.476	0.19146
Q8IYB3_APQTSSSPPPVR_S(7)	Q8IYB3_S696	SRRM1	Q8IYB3	0.39216	NA	-0.0809872	0.087	0.65502	-0.452784	NA	0.161914	0.008	0.96575	-0.0606235	NA	0.0809272	0.096	0.6251
Q8IYB3_KVELSESEEDKGGK_S(5)	Q8IYB3_S463	SRRM1	Q8IYB3	0.162124	NA	-0.318179	0.073	0.76582	0.143627	NA	-0.16515	0.11	0.65566	0.305751	NA	-0.483329	0.182	0.46382
Q8IYB3_KPPAPPSPVQSQSPSTNWSPAVPVKK_S(7)	Q8IYB3_S769	SRRM1	Q8IYB3	NA	0.0584198	-0.0971367	-0.02	0.90088	NA	-0.258633	0.191801	-0.031	0.84141	NA	-0.200214	0.0946647	-0.051	0.74617
Q8IYB3_RVSSSRSVSGSPEPAAK_S(7)_S(9)_S(11)	Q8IYB3_S752_S754_S756	SRRM1	Q8IYB3	NA	-0.0877301	-0.883648	-0.35	0.23225	NA	0.0619196	-0.46606	-0.169	0.54594	NA	-0.0258105	-1.34971	-0.519	0.09397
Q8IYB3_ETESEAEDNLDDLEK_S(4)	Q8IYB3_S874	SRRM1	Q8IYB3	0.405902	0.0318179	NA	0.08	0.70432	-0.554503	0.0373424	NA	-0.038	0.85736	-0.148601	0.0691603	NA	0.043	0.84041
Q8IYB3_TASPPPPPK_T(1)_S(3)	Q8IYB3_T614_S616	SRRM1	Q8IYB3	0.0707109	-0.260829	NA	-0.1	0.77876	-0.73827	1.12507	NA	0.237	0.50996	-0.667559	0.86424	NA	0.137	0.69933
Q8IYB3_TPELPEPSVK_T(1)	Q8IYB3_T220	SRRM1	Q8IYB3	0.0307338	-0.297862	NA	-0.143	0.42418	-0.101679	0.512027	NA	0.27	0.15558	-0.0709453	0.214165	NA	0.126	0.47976
Q8IYB3_VSSSRSVSGSPEPAAK_S(6)_S(8)_S(10)	Q8IYB3_S752_S754_S756	SRRM1	Q8IYB3	-1.29261	-0.187835	NA	-0.606	0.07319	0.376831	0.687792	NA	0.567	0.08943	-0.915778	0.499957	NA	-0.039	0.89439
Q9UQ35_AQTPPGPSLSGSK_T(3)	Q9UQ35_T1003	SRRM2	Q9UQ35	0.171387	-0.187037	-0.029423	-0.015	0.93311	-0.0949983	0.218143	0.505919	0.21	0.26485	0.0763887	0.031106	0.476496	0.195	0.29752
Q9UQ35_AQTPPGPSLSGSKSPCPQEK_T(3)	Q9UQ35_T1003	SRRM2	Q9UQ35	0.0890256	0.453722	-0.369167	0.058	0.77091	-0.316415	-0.677042	-0.0351355	-0.343	0.11709	-0.227389	-0.22332	-0.404303	-0.285	0.18059
Q9UQ35_AQTPPGPSLSGSKSPCPQEK_T(3)_S(14)	Q9UQ35_T1003_S1014	SRRM2	Q9UQ35	0.0953649	-0.134753	-0.35512	-0.132	0.41818	-0.0840101	0.0431626	0.036584	-0.001	0.99284	0.0113547	-0.0915909	-0.318536	-0.133	0.41342
Q9UQ35_ELSNSPLRENSFGSPLEFR_S(3)_S(5)	Q9UQ35_S1318_S1320	SRRM2	Q9UQ35	0.0152584	-0.0730283	-0.103023	-0.054	0.71969	0.114112	0.423546	0.256144	0.265	0.10871	0.12937	0.350518	0.15312	0.211	0.18569
Q9UQ35_ELSNSPLRENSFGSPLEFR_S(5)_S(14)	Q9UQ35_S1320_S1329	SRRM2	Q9UQ35	0.296421	-0.039847	0.0113074	0.089	0.66945	-0.282571	0.634749	0.115793	0.156	0.4622	0.0138496	0.594902	0.127101	0.245	0.26142
Q9UQ35_GEFSASPMLK_S(6)	Q9UQ35_S1124	SRRM2	Q9UQ35	0.253507	-0.525847	0.0130001	-0.086	0.87127	-0.575341	2.31765	0.0577302	0.6	0.28234	-0.321834	1.79181	0.0707302	0.514	0.35186
Q9UQ35_GEGDAPFSEPGTTSTQRPSSPETATK_S(20)	Q9UQ35_S323	SRRM2	Q9UQ35	-0.285406	-0.10824	-0.100731	-0.165	0.46351	-0.0560373	0.743908	0.230164	0.306	0.19382	-0.341443	0.635667	0.129433	0.141	0.52759
Q9UQ35_GEGDAPFSEPGTTSTQRPSSPETATK_T(12)	Q9UQ35_T315	SRRM2	Q9UQ35	-0.21837	-0.10824	-0.121531	-0.149	0.50928	-0.119269	0.743908	0.234917	0.287	0.22476	-0.337639	0.635667	0.113386	0.137	0.54354
Q9UQ35_GRSRSPQRPGWSR_S(3)_S(5)	Q9UQ35_S534_S536	SRRM2	Q9UQ35	-0.608523	-0.280834	-0.471948	-0.454	0.02169	0.331906	0.447839	0.495046	0.425	0.02826	-0.276617	0.167006	0.0230982	-0.029	0.8558
Q9UQ35_MSCFSRPSMSPTPLDR_S(8)_S(10)	Q9UQ35_S2121_S2123	SRRM2	Q9UQ35	0.15257	-0.154457	-0.207847	-0.07	0.81738	0.0393644	1.36558	0.164956	0.523	0.11694	0.191934	1.21112	-0.0428904	0.453	0.16499
Q9UQ35_NHSGSRTPPVALNSSR_S(3)_S(5)_T(7)	Q9UQ35_S2100_S2102_T2104	SRRM2	Q9UQ35	-0.512594	-0.992937	-0.848669	-0.785	0.02308	0.172043	1.55048	0.554064	0.759	0.02642	-0.340551	0.557539	-0.294605	-0.026	0.92595
Q9UQ35_QSHSESPSLQSK_S(6)	Q9UQ35_S1083	SRRM2	Q9UQ35	-0.00410753	-0.331871	-0.312454	-0.216	0.31378	-0.0839003	0.817619	0.335319	0.356	0.11744	-0.0880079	0.485748	0.0228641	0.14	0.50386
Q9UQ35_RGEGDAPFSEPGTTSTQRPSSPETATK_S(21)	Q9UQ35_S323	SRRM2	Q9UQ35	0.340124	-0.159154	-0.310475	-0.043	0.87208	-0.515567	0.791795	0.456728	0.244	0.37651	-0.175443	0.632642	0.146253	0.201	0.46224
Q9UQ35_RVPSPTPAPK_S(4)	Q9UQ35_S2581	SRRM2	Q9UQ35	0.0325443	-0.34481	-0.0890586	-0.134	0.39967	0.0223959	0.311534	0.0328105	0.122	0.43948	0.0549402	-0.0332761	-0.0562481	-0.012	0.94051
Q9UQ35_SCFESSPDPELK_S(5)_S(6)	Q9UQ35_S875_S876	SRRM2	Q9UQ35	-0.102303	-0.213767	0.0839581	-0.077	0.63282	0.0908733	0.385771	0.335868	0.271	0.12501	-0.0114296	0.172003	0.419826	0.193	0.25264
Q9UQ35_SCFESSPDPELK_S(6)	Q9UQ35_S876	SRRM2	Q9UQ35	0.0229133	-0.24179	-0.281408	-0.167	0.29596	0.0150571	0.332249	0.204131	0.184	0.2534	0.0379703	0.090459	-0.0772769	0.017	0.91117
Q9UQ35_SLSYSPVER_S(3)_S(5)	Q9UQ35_S2692_S2694	SRRM2	Q9UQ35	0.0876129	-0.149797	-0.132553	-0.065	0.72499	-0.249121	0.46064	0.0644145	0.092	0.61985	-0.161508	0.310843	-0.068139	0.027	0.88292
Q9UQ35_SSTPPGESYFGVSSLQLK_T(3)	Q9UQ35_T1043	SRRM2	Q9UQ35	0.0760912	-0.0623181	-0.0875379	-0.025	0.87364	-0.116153	0.284382	0.170175	0.113	0.47419	-0.0400619	0.222064	0.0826371	0.088	0.57274
Q9UQ35_THTTALAGRSPSPASGR_S(10)_S(12)	Q9UQ35_S295_S297	SRRM2	Q9UQ35	0.0887604	-0.180923	-0.214521	-0.102	0.66957	-0.0777187	0.935175	0.122002	0.326	0.19892	0.0110417	0.754252	-0.0925197	0.224	0.36167
Q9UQ35_THTTALAGRSPSPASGRR_S(10)_S(12)	Q9UQ35_S295_S297	SRRM2	Q9UQ35	-0.236902	-0.200009	-0.314294	-0.25	0.21506	0.205043	0.808435	0.306034	0.44	0.04853	-0.031859	0.608426	-0.00825993	0.189	0.33629
Q9UQ35_ARSRTPPSAPSQSR_S(3)_T(5)	Q9UQ35_S2407_T2409	SRRM2	Q9UQ35	0.0694685	NA	-0.134832	-0.069	0.68758	0.0846304	NA	0.110394	0.252	0.16872	0.154099	NA	-0.0244378	0.183	0.30043
Q9UQ35_SLSGSSPCPK_S(3)	Q9UQ35_S780	SRRM2	Q9UQ35	0.191623	NA	-0.38952	-0.129	0.54469	-0.437352	NA	0.341458	0.1	0.6365	-0.245728	NA	-0.0480616	-0.029	0.89048
Q9UQ35_AGMSSNQSISSPVLDAVPRTPSRER_T(20)	Q9UQ35_T1413	SRRM2	Q9UQ35	1.39103	NA	-0.717059	0.176	0.66198	-0.866635	NA	0.566895	0.081	0.84028	0.524391	NA	-0.150165	0.257	0.52721
Q9UQ35_ALPQTPRPR_T(5)	Q9UQ35_T1492	SRRM2	Q9UQ35	0.338723	NA	1.28128	0.457	0.20378	-0.778051	NA	-0.844395	-0.392	0.26743	-0.439328	NA	0.436882	0.064	0.84863
Q9UQ35_QPSSPYEDK_S(4)	Q9UQ35_S333	SRRM2	Q9UQ35	-0.00393969	NA	0.525271	0.105	0.64177	0.0556826	NA	0.455363	0.293	0.22024	0.0517429	NA	0.980634	0.398	0.11027
Q9UQ35_SSRSSPELTRK_S(5)	Q9UQ35_S1694	SRRM2	Q9UQ35	-0.985901	NA	-0.148561	-0.394	0.32695	0.306189	NA	-1.23247	-0.182	0.64051	-0.679711	NA	-1.38103	-0.576	0.16772
Q9UQ35_VSGRTSPPLLDR_S(6)	Q9UQ35_S2398	SRRM2	Q9UQ35	0.0740302	NA	-0.228199	-0.083	0.58328	0.121871	NA	0.330221	0.269	0.10579	0.195901	NA	0.102022	0.186	0.23936
Q9UQ35_MSCFSRPSMSPTPLDR_S(10)	Q9UQ35_S2123	SRRM2	Q9UQ35	-0.0119938	NA	-0.06548	-0.095	0.60804	0.0686679	NA	0.0898248	0.287	0.15126	0.0566741	NA	0.0243448	0.192	0.31705
Q9UQ35_SRSVSPCSNVESR_S(3)_S(5)	Q9UQ35_S952_S954	SRRM2	Q9UQ35	0.263674	NA	0.652063	0.198	0.46685	-0.410826	NA	-0.0282601	0.095	0.7227	-0.147152	NA	0.623803	0.293	0.29274
Q9UQ35_VSGRTSPPLLDR_T(5)	Q9UQ35_T2397	SRRM2	Q9UQ35	0.0944697	NA	-0.122863	0.063	0.717	0.0319449	NA	0.361114	0.276	0.14307	0.126415	NA	0.238251	0.339	0.08281
Q9UQ35_HSCSGSSPPRVK_S(7)	Q9UQ35_S895	SRRM2	Q9UQ35	-1.96688	NA	-0.462978	-0.821	0.08286	0.356443	NA	-0.233093	0.191	0.65022	-1.61043	NA	-0.69607	-0.629	0.16423
Q9UQ35_CRSPGMLEPLGSSR_S(3)	Q9UQ35_S2132	SRRM2	Q9UQ35	0.0240736	NA	-0.36821	-0.162	0.36054	0.0193996	NA	0.033183	0.13	0.45878	0.0434732	NA	-0.335027	-0.032	0.85101
Q9UQ35_SLSGSSPCPK_S(6)	Q9UQ35_S783	SRRM2	Q9UQ35	0.337409	NA	-0.00234137	0	0.99955	-0.484641	NA	-0.704004	-0.181	0.53501	-0.147232	NA	-0.706346	-0.181	0.53537
Q9UQ35_MGQAPSQSLLPPAQDQPRSPVPSAFSDQSR_S(19)	Q9UQ35_S2449	SRRM2	Q9UQ35	NA	0.0618258	-0.129579	-0.037	0.81661	NA	0.257893	0.0830645	0.095	0.55464	NA	0.319719	-0.0465148	0.058	0.71532
Q9UQ35_SVSPCSNVESR_S(1)_S(3)	Q9UQ35_S952_S954	SRRM2	Q9UQ35	NA	-0.218446	-0.163074	-0.12	0.6517	NA	1.18799	0.117047	0.463	0.11227	NA	0.969544	-0.0460269	0.344	0.21954
Q9UQ35_ELSNSPLRENSFGSPLEFR_S(3)_S(5)_S(14)	Q9UQ35_S1318_S1320_S1329	SRRM2	Q9UQ35	NA	0.0657749	-0.117851	0.036	0.9376	NA	2.13398	0.324135	0.806	0.1156	NA	2.19976	0.206284	0.842	0.10277
Q9UQ35_VKPETPPRQSHSGSISPYPK_T(5)_S(16)	Q9UQ35_T983_S994	SRRM2	Q9UQ35	NA	-0.135553	-0.0851122	-0.072	0.64764	NA	-0.0624844	0.264356	0.1	0.52477	NA	-0.198037	0.179244	0.029	0.85308
Q9UQ35_NHSGSRTPPVALNSSR_S(5)_T(7)	Q9UQ35_S2102_T2104	SRRM2	Q9UQ35	-0.034032	-0.814111	NA	-0.325	0.14277	0.061118	0.74698	NA	0.354	0.11594	0.027086	-0.0671313	NA	0.028	0.88924
Q9UQ35_SSRSSPELTRK_S(2)_S(5)	Q9UQ35_S1691_S1694	SRRM2	Q9UQ35	-0.985901	-0.491347	NA	-0.567	0.03465	0.306189	0.703538	NA	0.408	0.10102	-0.679711	0.21219	NA	-0.159	0.4844
Q9UQ35_SATRPSPSPER_S(6)_S(8)	Q9UQ35_S351_S353	SRRM2	Q9UQ35	-0.0596136	-0.45475	NA	-0.218	0.59036	-1.03464	1.12931	NA	0.025	0.94963	-1.09425	0.674564	NA	-0.193	0.63334
Q9BXP5_ERFSPPRHELSPPQK_S(4)_S(11)	Q9BXP5_S67_S74	SRRT	Q9BXP5	0.286414	-0.300234	-0.184666	-0.066	0.71482	0.0579848	0.21481	0.452664	0.242	0.20778	0.344398	-0.0854235	0.267998	0.176	0.34648
Q9BXP5_TQLWASEPGTPPLPTSLPSQNPILK_T(10)	Q9BXP5_T544	SRRT	Q9BXP5	0.439865	-0.389745	-0.246176	-0.065	0.86792	-0.811334	1.37372	0.164968	0.242	0.54276	-0.371469	0.983976	-0.0812081	0.177	0.65444
Q9BXP5_TQLWASEPGTPPLPTSLPSQNPILK_S(6)	Q9BXP5_S540	SRRT	Q9BXP5	NA	-0.389745	-0.0952158	-0.087	0.79249	NA	1.37372	-0.0473216	0.354	0.3042	NA	0.983976	-0.142537	0.267	0.43059
Q07955_VDGPRSPSYGRSR_S(6)_S(12)	Q07955_S199_S205	SRSF1	Q07955	0.313911	NA	-0.0717541	0.034	0.90606	-0.934893	NA	0.248993	-0.058	0.84244	-0.620981	NA	0.177238	-0.024	0.93545
Q05519_KPIETGSPK_S(7)	Q05519_S449	SRSF11	Q05519	-0.219665	NA	-0.115368	-0.145	0.45736	-0.160624	NA	0.182221	0.165	0.40192	-0.38029	NA	0.0668533	0.02	0.91858
Q01130_VDNLTYRTSPDTLR_S(9)	Q01130_S26	SRSF2	Q01130	0.194586	0.09743	-0.0668631	0.075	0.64989	-0.0735041	0.264398	-0.0502644	0.047	0.77571	0.121082	0.361828	-0.117128	0.122	0.46661
Q01130_SKSPPKSPEEEGAVSS_S(3)	Q01130_S208	SRSF2	Q01130	0.140075	NA	-0.156957	-0.144	0.53594	-0.393799	NA	-0.329954	-0.053	0.81874	-0.253724	NA	-0.486912	-0.196	0.40391
Q01130_VDNLTYRTSPDTLRR_S(9)	Q01130_S26	SRSF2	Q01130	0.0223086	NA	-0.108768	-0.093	0.59744	0.142106	NA	0.0967604	0.294	0.12485	0.164414	NA	-0.0120075	0.201	0.27135
Q08170_SKPNLPSESRSRSK_S(11)_S(13)	Q08170_S460_S462	SRSF4	Q08170	-0.517746	-0.420854	-0.346897	-0.428	0.03834	0.579176	0.114925	0.577323	0.424	0.03991	0.06143	-0.305929	0.230427	-0.005	0.97839
Q08170_SKPNLPSESRSRSK_S(9)_S(11)_S(13)	Q08170_S458_S460_S462	SRSF4	Q08170	NA	-0.324433	-0.450383	-0.262	0.17266	NA	0.342815	0.0366916	0.051	0.77663	NA	0.0183813	-0.413692	-0.211	0.25995
Q13247_ARSVSPPPK_S(3)_S(5)	Q13247_S314_S316	SRSF6	Q13247	-0.422398	-0.301677	-0.258109	-0.327	0.16603	-0.537978	0.177525	0.143862	-0.072	0.74246	-0.960376	-0.124152	-0.114248	-0.4	0.10149
Q9BRL6_RPPKSPEEEGQMSS_S(5)_S(13)	Q9BRL6_S273_S281	SRSF8	Q9BRL6	0.165743	-0.246602	-0.0654649	-0.049	0.8066	-0.538133	0.315365	0.0494604	-0.058	0.77206	-0.37239	0.0687633	-0.0160045	-0.107	0.59603
Q13242_GSPHYFSPFRPY_S(2)	Q13242_S211	SRSF9	Q13242	0.65046	0.0371131	-0.8607	-0.058	0.90554	-1.2074	1.18569	0.421542	0.133	0.78454	-0.556943	1.2228	-0.439158	0.076	0.87656
Q13242_GSPHYFSPFRPY_S(2)_S(7)	Q13242_S211_S216	SRSF9	Q13242	0.184617	-0.453896	NA	-0.211	0.63047	-1.10155	1.14337	NA	0.303	0.49309	-0.916931	0.689479	NA	0.092	0.83179
P05455_FASDDEHDEHDENGATGPVK_S(3)	P05455_S366	SSB	P05455	0.00486117	-0.43212	-0.0765563	-0.168	0.39193	0.101104	-0.0472099	0.335503	0.13	0.50332	0.105965	-0.47933	0.258946	-0.038	0.84159
P05455_TKFASDDEHDEHDENGATGPVK_S(5)	P05455_S366	SSB	P05455	0.400867	NA	-0.276548	-0.079	0.74371	-0.288508	NA	0.438192	0.336	0.194	0.112358	NA	0.161644	0.257	0.3084
Q08945_EGMNPSYDEYADSDEDQHDAYLER_S(13)	Q08945_S444	SSRP1	Q08945	0.0394743	0.0135408	-0.0190287	0.011	0.95076	0.159808	0.769517	0.289212	0.406	0.05653	0.199282	0.783058	0.270184	0.418	0.05152
P50502_KVEEDLKADEPSSEESDLEIDK_S(12)_S(13)_S(16)	P50502_S75_S76_S79	ST13	P50502	0.0781906	NA	-0.957499	-0.325	0.34251	-0.896585	NA	0.473774	0.002	0.99506	-0.818394	NA	-0.483726	-0.323	0.34536
P50502_KVEEDLKADEPSSEESDLEIDK_S(13)_S(16)	P50502_S76_S79	ST13	P50502	0.195938	NA	-0.548357	-0.154	0.54394	-0.371579	NA	0.201873	0.159	0.53352	-0.17564	NA	-0.346484	0.004	0.98684
Q14765_ENLSPTTIETAMK_S(4)	Q14765_S733	STAT4	Q14765	-0.942277	NA	-0.619945	-0.528	0.05471	0.666649	NA	0.485325	0.628	0.02918	-0.275627	NA	-0.13462	0.1	0.67463
O94804_QVAEQGGDLSPAANR_S(10)	O94804_S438	STK10	O94804	0.0660681	NA	-1.08142	-0.323	0.27862	0.273219	NA	0.948846	0.328	0.27094	0.339287	NA	-0.132571	0.006	0.98395
O94804_ASQSRPNSSALETLGGEK_S(4)_S(8)	O94804_S450_S454	STK10	O94804	-0.193742	-0.14759	NA	-0.272	0.23471	0.397344	-0.433341	NA	0.086	0.69139	0.203601	-0.580931	NA	-0.186	0.40394
Q15208_QLAFSTVGTPDYIAPEVFMQTGYNK_S(5)	Q15208_S281	STK38	Q15208	0.0637217	NA	1.47406	0.458	0.24195	-0.237111	NA	-1.49637	-0.475	0.22654	-0.17339	NA	-0.0223144	-0.017	0.96311
Q9UEW8_TEDGDWEWSDDEMDEK_S(9)	Q9UEW8_S385	STK39	Q9UEW8	-0.149961	-0.107761	-0.115111	-0.124	0.42128	0.0757739	0.370352	0.189473	0.212	0.18935	-0.0741875	0.262592	0.0743621	0.088	0.56597
Q13043_EVDQDDEENSEEDEMDSGTMVR_S(10)	Q13043_S320	STK4	Q13043	NA	-0.527	-0.225449	-0.2	0.55663	NA	1.59587	0.266488	0.568	0.12425	NA	1.06887	0.041039	0.368	0.29434
Q5VSL9_AASPPASASDLIEQQQK_S(3)	Q5VSL9_S335	STRIP1	Q5VSL9	-0.0975905	-0.0391998	-0.928179	-0.355	0.14354	0.346181	0.00175564	0.486269	0.278	0.23746	0.24859	-0.0374441	-0.44191	-0.077	0.73087
O43815_FLESAAADFSDEDEDDDVDGREK_S(10)	O43815_S245	STRN	O43815	0.197697	-0.0990106	-0.25852	-0.053	0.73964	0.0517195	0.111397	0.139802	0.101	0.53332	0.249416	0.0123865	-0.118718	0.048	0.76589
P53999_EQISDIDDAVR_S(4)	P53999_S118	SUB1	P53999	-0.0405601	0.122165	0.00502157	0.029	0.93715	0.0936576	1.61865	0.180723	0.631	0.11845	0.0530975	1.74081	0.185745	0.66	0.10522
P53999_ELVSSSSSGSDSDSEVDK_S(12)	P53999_S17	SUB1	P53999	0.119409	NA	-0.396754	-0.118	0.65115	-0.273976	NA	1.05879	0.362	0.19285	-0.154567	NA	0.662039	0.244	0.3639
Q9H7L9_RPASPSSPEHLPATPAESPAQR_S(4)	Q9H7L9_S234	SUDS3	Q9H7L9	NA	-0.104554	-0.206447	-0.1	0.77614	NA	0.99067	-0.607892	0.041	0.90699	NA	0.886115	-0.814339	-0.059	0.86644
O00267_DVTNFTVGGFAPMSPR_S(14)	O00267_S666	SUPT5H	O00267	-0.0745941	NA	0.0653386	-0.025	0.90699	-0.273042	NA	0.27948	0.175	0.41957	-0.347636	NA	0.344818	0.15	0.48529
Q7KZ85_TRTPASINATPANINLADLTR_S(6)	Q7KZ85_S1535	SUPT6H	Q7KZ85	-0.45174	-0.366286	NA	-0.376	0.20768	-0.0188276	1.22778	NA	0.576	0.07183	-0.470567	0.861494	NA	0.2	0.4845
Q15527_DLGSTEDGDGTDDFLTDKEDEK_T(11)_T(16)	Q15527_T190_T195	SURF2	Q15527	-0.071184	-0.134639	NA	-0.23	0.24261	0.582636	0.0777656	NA	0.412	0.05674	0.511452	-0.0568739	NA	0.182	0.34519
Q92797_EERSPQTLAPVGEDAMK_S(4)	Q92797_S1243	SYMPK	Q92797	-0.357169	NA	-0.462047	-0.312	0.10156	0.345926	NA	0.260224	0.373	0.0589	-0.011243	NA	-0.201823	0.062	0.71925
Q9UMZ2_QLSLEGSGLGVEDLK_S(3)	Q9UMZ2_S752	SYNRG	Q9UMZ2	0.244594	-0.80131	-0.024626	-0.194	0.70275	0.353566	3.1506	0.957244	1.487	0.01928	0.59816	2.34929	0.932618	1.293	0.03368
Q7Z422_SKSPPKVPIVIQDDSLPAGPPPQIR_S(1)	Q7Z422_S37	SZRD1	Q7Z422	0.442104	NA	-0.0968819	0.039	0.84545	0.0353454	NA	0.407271	0.421	0.06756	0.47745	NA	0.310389	0.461	0.05037
Q16514_IPGTPGAGGRLSPENNQVLTK_S(12)	Q16514_S51	TAF12	Q16514	0.196643	-0.342089	-0.174329	-0.107	0.64464	-0.408	0.538011	0.555438	0.228	0.33656	-0.211357	0.195922	0.381109	0.122	0.59883
Q16594_LSVGSVTSRPSTPTLGTPTPQTMSVSTK_S(11)_T(12)	Q16594_S158_T159	TAF9	Q16594	NA	0.0383884	-0.0879475	0.064	0.80084	NA	0.197098	-0.745971	-0.202	0.43467	NA	0.235486	-0.833918	-0.138	0.58838
P37837_TIVMGASFR_S(7)	P37837_S237	TALDO1	P37837	0.333293	-0.528398	-0.188306	-0.128	0.74696	-0.527807	1.68228	0.322383	0.492	0.23791	-0.194514	1.15388	0.134076	0.364	0.37079
Q4KMP7_QQPPLGPSSSLLSLPGLK_S(10)_S(13)	Q4KMP7_S658_S661	TBC1D10B	Q4KMP7	-0.314875	0.0741939	-0.781906	-0.341	0.12605	0.470266	0.0444572	0.697054	0.404	0.07892	0.155391	0.118651	-0.084852	0.063	0.75655
Q8TC07_NDSPTQIPVSSDVCR_S(3)	Q8TC07_S675	TBC1D15	Q8TC07	0.0584335	-0.276993	-0.351778	-0.19	0.50265	-0.126157	1.12408	0.117915	0.372	0.21005	-0.0677232	0.84709	-0.233863	0.182	0.52082
Q9UPU7_DTSPDKGELVSDEEEDT_S(11)	Q9UPU7_S957	TBC1D2B	Q9UPU7	0.00808462	NA	-0.366103	-0.136	0.39161	0.309518	NA	0.442155	0.33	0.06291	0.317603	NA	0.0760519	0.194	0.23335
P23193_KKEPAITSQNSPEAR_S(11)	P23193_S100	TCEA1	P23193	0.551227	NA	-0.198812	0.101	0.76837	-1.20576	NA	0.230221	-0.141	0.68195	-0.654535	NA	0.0314081	-0.04	0.9069
Q969E4_NEGNLENEGKPEDEVEPDDEGKSDEEEKPDVEGK_S(23)	Q969E4_S30	TCEAL3	Q969E4	NA	-0.410364	-0.373322	-0.287	0.12608	NA	0.207115	0.584091	0.388	0.0516	NA	-0.203249	0.210768	0.101	0.55823
Q13428_KLGAGEGGEASVSPEK_S(13)	Q13428_S1378	TCOF1	Q13428	-0.142492	-1.0938	-0.454484	-0.564	0.07361	0.112245	-0.292156	0.147793	-0.011	0.9691	-0.0302466	-1.38596	-0.306691	-0.574	0.06943
Q13428_LDSSPSVSSTLAAK_S(4)	Q13428_S1228	TCOF1	Q13428	0.0802487	-0.0531616	-0.0650799	-0.013	0.92885	-0.0133053	0.130344	0.0436929	0.054	0.7071	0.0669434	0.0771822	-0.0213869	0.041	0.77365
Q13428_LGAGEGGEASVSPEK_S(12)	Q13428_S1378	TCOF1	Q13428	-0.339755	-0.274907	-0.242134	-0.286	0.09579	-0.287671	-0.0412899	-0.367422	-0.232	0.16139	-0.627425	-0.316197	-0.609556	-0.518	0.0105
Q13428_RKLSGDQPAAR_S(4)	Q13428_S1350	TCOF1	Q13428	-0.240337	NA	-0.541515	-0.324	0.07151	0.263461	NA	0.219574	0.241	0.15729	0.0231234	NA	-0.32194	-0.083	0.60314
Q13428_TSQVGAASAPAKESPRK_S(14)	Q13428_S381	TCOF1	Q13428	-0.0403595	NA	-0.0798356	-0.129	0.5105	-0.111189	NA	-0.281785	0.027	0.88755	-0.151549	NA	-0.36162	-0.102	0.60149
Q13428_SLGNILQAKPTSSPAK_S(13)	Q13428_S583	TCOF1	Q13428	0.0373323	-0.248475	NA	-0.094	0.61492	0.0294665	-0.401436	NA	-0.249	0.20705	0.0667989	-0.649911	NA	-0.344	0.09749
Q9NYB0_YLLGDAPVSPSSQK_S(9)	Q9NYB0_S203	TERF2IP	Q9NYB0	0.264477	-0.15012	-0.321494	-0.069	0.72136	-0.134128	0.283446	0.643791	0.264	0.19901	0.130349	0.133326	0.322297	0.195	0.32897
A2RU30_SLDLSITQQK_S(1)	A2RU30_S454	TESPA1	A2RU30	-0.710707	-0.27878	-0.377587	-0.456	0.12078	1.06232	0.312357	-0.248029	0.376	0.1885	0.351613	0.0335763	-0.625616	-0.08	0.76435
Q9UBB9_TTQSMQDFPVVDSEEEAEEEFQK_S(13)	Q9UBB9_S210	TFIP11	Q9UBB9	-0.444343	-0.271918	-0.685438	-0.467	0.12811	-0.226815	0.797667	-0.0282239	0.181	0.52435	-0.671158	0.525749	-0.713662	-0.286	0.32445
Q9UBB9_GAAEEAELEDSDDEEKPVKQDDFPK_S(11)	Q9UBB9_S98	TFIP11	Q9UBB9	NA	0.891658	-1.54641	-0.293	0.66801	NA	-1.64383	2.39297	0.366	0.59283	NA	-0.752173	0.846555	0.074	0.91339
Q9UBB9_EEATYGVWAERDSDDERPSFGGK_S(13)	Q9UBB9_S59	TFIP11	Q9UBB9	0.559388	-0.303893	NA	0.003	0.98909	-0.573126	-0.183877	NA	-0.152	0.5258	-0.0137374	-0.48777	NA	-0.149	0.53436
Q9Y2W1_ASAVSELSPR_S(8)	Q9Y2W1_S243	THRAP3	Q9Y2W1	0.249024	-0.302809	-0.147599	-0.067	0.84897	-0.634178	1.27562	0.199393	0.28	0.43693	-0.385154	0.972807	0.0517938	0.213	0.55046
Q9Y2W1_ASAVSELSPRERSPALK_S(8)_S(13)	Q9Y2W1_S243_S248	THRAP3	Q9Y2W1	-0.209061	0.620351	-0.159567	0.084	0.83989	0.812623	-1.49736	0.0693455	-0.205	0.62411	0.603562	-0.877008	-0.0902212	-0.121	0.77077
Q9Y2W1_ERSPALKSPLQSVVVR_S(3)_S(8)	Q9Y2W1_S248_S253	THRAP3	Q9Y2W1	0.190898	-0.182279	-0.181093	-0.057	0.86456	-0.630995	1.11877	0.0975578	0.195	0.56724	-0.440098	0.936495	-0.083535	0.138	0.68464
Q9Y2W1_GSFSDTGLGDGK_S(4)	Q9Y2W1_S379	THRAP3	Q9Y2W1	0.727847	-0.215922	0.0544241	0.189	0.39411	-0.2173	0.0141295	0.0403065	-0.054	0.80134	0.510547	-0.201793	0.0947306	0.134	0.53816
Q9Y2W1_KSPVGKSPPSTGSTYGSSQK_S(2)_S(7)	Q9Y2W1_S315_S320	THRAP3	Q9Y2W1	-0.46523	-0.274694	-0.54833	-0.429	0.03957	0.285416	0.292266	0.817176	0.465	0.02932	-0.179814	0.0175722	0.268846	0.036	0.8394
Q9Y2W1_KSPVGKSPPSTGSTYGSSQK_S(7)	Q9Y2W1_S320	THRAP3	Q9Y2W1	0.0207602	-0.0482386	-0.0452117	-0.024	0.86694	-0.0117072	-0.0852467	0.128473	0.011	0.94204	0.00905307	-0.133485	0.0832609	-0.014	0.92434
Q9Y2W1_RIDISPSTFRK_S(5)	Q9Y2W1_S682	THRAP3	Q9Y2W1	0.0414006	-0.392639	-0.280939	-0.211	0.22132	0.147726	0.230397	0.0808484	0.153	0.3617	0.189127	-0.162243	-0.200091	-0.058	0.72331
Q9Y2W1_SPVGKSPPSTGSTYGSSQK_S(6)	Q9Y2W1_S320	THRAP3	Q9Y2W1	0.0437432	-0.163778	0.031631	-0.029	0.83899	0.0852318	0.12371	-0.0219944	0.062	0.66918	0.128975	-0.0400682	0.00963653	0.033	0.82089
Q9Y2W1_WAHDKFSGEEGEIEDDESGTENREEK_S(7)	Q9Y2W1_S928	THRAP3	Q9Y2W1	-0.0112531	-0.443032	-0.262019	-0.239	0.23692	0.102714	0.524104	0.810411	0.479	0.03637	0.0914613	0.0810717	0.548393	0.24	0.23422
Q9Y2W1_WAHDKFSGEEGEIEDDESGTENREEK_S(7)_S(18)	Q9Y2W1_S928_S939	THRAP3	Q9Y2W1	-0.0166601	-0.129858	-0.352294	-0.166	0.33021	0.153409	-0.0237602	0.45348	0.194	0.26107	0.136749	-0.153618	0.101186	0.028	0.86444
Q9Y2W1_IDISPSTFR_S(4)	Q9Y2W1_S682	THRAP3	Q9Y2W1	0.436581	NA	0.117341	0.15	0.57149	-0.910643	NA	0.0672198	-0.154	0.56179	-0.474062	NA	0.184561	-0.004	0.98812
Q9Y2W1_IDISPSTFRK_S(4)	Q9Y2W1_S682	THRAP3	Q9Y2W1	-0.0191998	NA	-0.0447244	-0.062	0.66368	0.0931942	NA	0.111571	0.159	0.28525	0.0739944	NA	0.0668461	0.096	0.50387
Q9Y2W1_ASAVSELSPRER_S(8)	Q9Y2W1_S243	THRAP3	Q9Y2W1	0.104454	NA	0.20538	0.089	0.65261	0.809074	NA	0.0626995	0.432	0.05757	0.913529	NA	0.26808	0.521	0.02931
Q9NXG2_DQQPSGSEGEDDDAEAALKK_S(5)_S(7)	Q9NXG2_S86_S88	THUMPD1	Q9NXG2	-1.77846	-0.261381	-0.282406	-0.774	0.05942	0.428835	-0.224386	0.474494	0.226	0.53006	-1.34963	-0.485767	0.192087	-0.548	0.15484
Q9NXG2_FTDKDQQPSGSEGEDDDAEAALK_S(9)_S(11)	Q9NXG2_S86_S88	THUMPD1	Q9NXG2	-0.251723	0.149805	-0.466811	-0.19	0.49852	0.289599	-0.80982	0.556891	0.012	0.96456	0.0378758	-0.660015	0.0900803	-0.177	0.5257
Q9NXG2_FTDKDQQPSGSEGEDDDAEAALKK_S(9)_S(11)	Q9NXG2_S86_S88	THUMPD1	Q9NXG2	0.673043	-0.0204316	-0.435262	0.072	0.86149	-0.441745	-1.60557	0.261582	-0.595	0.18161	0.231298	-1.626	-0.17368	-0.523	0.23368
Q13009_TESLPSSQQYVPFGGK_S(3)	Q13009_S1407	TIAM1	Q13009	NA	-0.292391	1.51265	0.359	0.34917	NA	-0.156688	-0.525725	-0.271	0.47285	NA	-0.44908	0.986924	0.088	0.81323
Q5JTD0_KDSLTQAQEQGNLLN_S(3)	Q5JTD0_S545	TJAP1	Q5JTD0	0.287212	NA	0.0636891	0.065	0.68062	0.104865	NA	0.316613	0.285	0.10391	0.392077	NA	0.380302	0.35	0.05564
Q9NYL9_DLDEDELLGNLSETELK_S(12)	Q9NYL9_S25	TMOD3	Q9NYL9	0.15225	-0.201977	-0.244746	-0.098	0.59669	-0.318002	0.215054	0.385208	0.094	0.61169	-0.165752	0.0130776	0.140462	-0.004	0.9823
P42167_GPPDFSSDEEREPTPVLGSGAAAAGR_S(6)	P42167_S66	TMPO	P42167	0.10263	0.0244985	-0.737279	-0.203	0.40138	0.0807708	-0.126934	0.868755	0.274	0.26797	0.1834	-0.102436	0.131476	0.071	0.76463
P42167_GPPDFSSDEEREPTPVLGSGAAAAGR_T(14)	P42167_T74	TMPO	P42167	0.0315775	0.1471	-1.05622	-0.293	0.32809	-0.0994761	-0.241062	0.996812	0.219	0.45729	-0.0678986	-0.0939619	-0.0594073	-0.074	0.79833
P42167_LREQGTESRSSTPLPTISSSAENTR_S(11)_T(12)	P42167_S159_T160	TMPO	P42167	0.148714	-0.0334566	-1.38576	-0.424	0.32753	-0.566202	0.319535	1.69756	0.484	0.26864	-0.417489	0.286078	0.311796	0.06	0.88526
P42167_SSTPLPTISSSAENTR_T(3)	P42167_T160	TMPO	P42167	0.704794	NA	-0.871718	-0.138	0.69289	-0.739092	NA	0.899554	0.25	0.47994	-0.0342975	NA	0.0278362	0.112	0.74759
P42167_GPPDFSSDEEREPTPVLGSGAAAAGR_S(6)_S(7)	P42167_S66_S67	TMPO	P42167	0.292905	0.0984045	NA	0.049	0.77014	0.152118	0.156555	NA	0.173	0.32435	0.445022	0.25496	NA	0.222	0.21537
Q9UKE5_SEGSPVLPHEPAK_S(4)	Q9UKE5_S769	TNIK	Q9UKE5	-0.117616	NA	-0.545225	-0.334	0.08376	0.139866	NA	0.262929	0.312	0.10211	0.0222504	NA	-0.282296	-0.022	0.89549
Q02880_KTSFDQDSDVDIFPSDFPTEPPSLPR_S(8)	Q02880_S1581	TOP2B	Q02880	0.516135	0.230804	-1.59862	-0.284	0.55891	0.374801	-0.633331	1.56259	0.435	0.37907	0.890935	-0.402527	-0.0360262	0.151	0.75394
Q02880_VVEAVNSDSDSEFGIPK_S(7)_S(9)	Q02880_S1522_S1524	TOP2B	Q02880	0.356594	0.0910384	-0.931636	-0.161	0.69605	0.924187	0.00575537	2.17901	1.036	0.03558	1.28078	0.0967937	1.24737	0.875	0.06406
Q02880_VVEAVNSDSDSEFGIPKK_S(7)_S(9)	Q02880_S1522_S1524	TOP2B	Q02880	0.652331	NA	-1.69633	-0.395	0.36035	0.169346	NA	1.43054	0.654	0.14942	0.821676	NA	-0.265788	0.26	0.53991
Q02880_SEDDSAKFDSNEEDSASVFSPSFGLK_S(10)	Q02880_S1466	TOP2B	Q02880	NA	0.690833	-2.30172	-0.846	0.18436	NA	-1.63711	1.4801	0.001	0.99871	NA	-0.946281	-0.821626	-0.845	0.1848
Q02880_KVVEAVNSDSDSEFGIPK_S(8)_S(10)	Q02880_S1522_S1524	TOP2B	Q02880	-0.201039	0.715022	NA	0.07	0.88168	0.469974	-1.86899	NA	-0.296	0.5325	0.268935	-1.15396	NA	-0.227	0.63086
Q5JTV8_DSHSSEEDEASSQTDLSQTISK_S(4)_S(5)	Q5JTV8_S156_S157	TOR1AIP1	Q5JTV8	0.917023	0.156869	-0.716923	0.119	0.82523	-1.62974	0.960957	1.03104	0.121	0.82269	-0.712714	1.11783	0.314118	0.24	0.65824
Q5JTV8_GLRDSHSSEEDEASSQTDLSQTISK_S(5)_S(7)_S(8)	Q5JTV8_S154_S156_S157	TOR1AIP1	Q5JTV8	-0.143978	0.0228624	0.209621	0.03	0.84602	0.0456918	0.0761944	-0.131561	-0.003	0.98304	-0.0982864	0.0990568	0.0780601	0.026	0.86263
Q5JTV8_GLRDSHSSEEDEASSQTDLSQTISK_S(7)_S(8)	Q5JTV8_S156_S157	TOR1AIP1	Q5JTV8	0.229488	0.0512071	-1.15205	-0.29	0.34404	0.521537	0.292104	1.37847	0.731	0.03876	0.751025	0.343311	0.226417	0.44	0.16853
Q5JTV8_LQQQHSEQPPLQPSPVMTR_S(14)	Q5JTV8_S143	TOR1AIP1	Q5JTV8	0.324732	-0.0196946	NA	0.049	0.84159	-0.509687	0.65152	NA	0.119	0.63037	-0.184955	0.631825	NA	0.168	0.50057
Q5JTV8_RGLRDSHSSEEDEASSQTDLSQTISK_S(6)_S(8)_S(9)	Q5JTV8_S154_S156_S157	TOR1AIP1	Q5JTV8	-0.51305	-0.0707324	NA	-0.366	0.1322	0.991723	-0.0180923	NA	0.474	0.06336	0.478673	-0.0888247	NA	0.108	0.62822
Q12888_MVIQGPSSPQGEAMVTDVLEDQK_S(8)	Q12888_S1114	TP53BP1	Q12888	0.145779	-0.172056	-0.366632	-0.131	0.44174	0.0750723	0.430663	0.476514	0.327	0.08189	0.220851	0.258607	0.109882	0.196	0.26138
Q12888_QSQQPMKPISPVKDPVSPASQK_S(10)_S(17)	Q12888_S1094_S1101	TP53BP1	Q12888	0.0655026	NA	-0.32535	0.058	0.76976	0.174126	NA	0.722253	0.356	0.10455	0.239629	NA	0.396903	0.414	0.06714
O43399_SFEDRVGTIK_S(1)	O43399_S166	TPD52L2	O43399	-0.384762	-0.358617	-0.16763	-0.304	0.29769	1.09929	-0.151484	0.1158	0.355	0.23069	0.714528	-0.510101	-0.0518302	0.051	0.85565
P60174_KQSLGELIGTLNAAK_S(3)	P60174_S58	TPI1	P60174	-0.245109	-0.214484	-0.335349	-0.265	0.18441	0.118552	0.497381	-0.0897735	0.175	0.3616	-0.126556	0.282898	-0.425123	-0.09	0.63306
P62995_RRSPSPYYSR_S(3)_S(5)	P62995_S264_S266	TRA2B	P62995	-0.302431	NA	-0.262074	-0.213	0.25924	-0.0370011	NA	0.17488	0.184	0.32313	-0.339433	NA	-0.0871939	-0.029	0.87312
P62995_RPHTPTPGIYMGRPTYGSSR_T(4)	P62995_T201	TRA2B	P62995	0.448537	NA	-0.282418	0.027	0.91224	-0.350474	NA	0.75178	0.36	0.17531	0.0980625	NA	0.469362	0.387	0.149
O14545_LDSQPQETSPELPR_S(9)	O14545_S415	TRAFD1	O14545	0.00329297	NA	-0.222942	-0.109	0.51609	-0.156832	NA	-0.00306559	0.043	0.79194	-0.153539	NA	-0.226007	-0.065	0.69403
O14545_ALPSLNTGSSSPR_S(11)	O14545_S327	TRAFD1	O14545	0.327681	-0.105213	NA	0.063	0.87443	-0.945047	1.20464	NA	0.221	0.58339	-0.617366	1.09942	NA	0.285	0.48424
Q9Y3Q8_SFTGGLGQLVVPSK_T(3)	Q9Y3Q8_T167	TSC22D4	Q9Y3Q8	-0.0297419	-0.0709029	NA	-0.029	0.86336	-0.317112	0.225119	NA	-0.026	0.87745	-0.346854	0.154216	NA	-0.056	0.74497
P26368_EEHGGLIRSPR_S(9)	P26368_S79	U2AF2	P26368	0.315809	0.0198556	-0.448385	-0.038	0.90837	-0.583455	0.982182	0.42184	0.274	0.41428	-0.267645	1.00204	-0.0265453	0.236	0.47841
Q96S82_DMPGGFLFEGLSDDEDDFHPNTR_S(12)	Q96S82_S230	UBL7	Q96S82	0.0175687	-0.747976	-0.172291	-0.301	0.56746	0.0655369	2.70402	0.224959	0.998	0.08794	0.0831056	1.95604	0.0526681	0.697	0.20786
Q92890_FVAFSGEGQSLR_S(10)	Q92890_S299	UFD1L	Q92890	0.221973	-0.248907	-0.292403	-0.106	0.80355	-0.349801	1.8963	1.39848	0.982	0.04976	-0.127828	1.64739	1.10608	0.875	0.07241
Q14694_NHSVNEEEQEEQGEGSEDEWEQVGPR_S(16)	Q14694_S576	USP10	Q14694	NA	-0.0381489	-0.0652523	-0.02	0.97445	NA	0.760536	-2.35569	-0.57	0.37721	NA	0.722387	-2.42094	-0.59	0.36168
Q9UPU5_VSDQNSPVLPK_S(6)	Q9UPU5_S2047	USP24	Q9UPU5	-0.176931	-0.21342	-0.590765	-0.327	0.23166	0.472188	0.626155	-0.188337	0.303	0.26372	0.295257	0.412736	-0.779102	-0.024	0.92688
Q9UPU5_TISAQDTLAYATALLNEK_S(3)	Q9UPU5_S2561	USP24	Q9UPU5	-0.886295	NA	0.186912	-0.349	0.55253	3.24313	NA	2.34104	1.978	0.01007	2.35684	NA	2.52795	1.629	0.02348
Q9UPU5_VSDQNSPVLPKK_S(6)	Q9UPU5_S2047	USP24	Q9UPU5	-0.494565	NA	-1.01315	-0.492	0.19544	1.24034	NA	0.0475312	0.602	0.12355	0.745771	NA	-0.965622	0.11	0.75704
Q9UPU5_TLLSESSSQSSKSPSLSSK_S(13)	Q9UPU5_S1141	USP24	Q9UPU5	NA	-0.234255	-0.765594	-0.375	0.18015	NA	-0.0938286	-0.65821	-0.273	0.31324	NA	-0.328084	-1.4238	-0.648	0.0374
Q93009_AGEQQLSEPEDMEMEAGDTDDPPR_S(7)	Q93009_S18	USP7	Q93009	0.00628641	NA	-0.328816	-0.196	0.49133	-0.294155	NA	1.12997	0.439	0.14928	-0.287868	NA	0.801155	0.243	0.39921
P40818_RSYSSPDITQAIQEEEK_S(4)	P40818_S718	USP8	P40818	-0.133255	-0.40633	-0.0669143	-0.202	0.24131	0.154774	0.520509	0.015609	0.23	0.18838	0.0215189	0.114179	-0.0513053	0.028	0.8634
Q9Y5J1_RKTSSDDESEEDEDDLLQR_S(5)_S(9)	Q9Y5J1_S206_S210	UTP18	Q9Y5J1	-0.606639	0.829887	-0.656835	-0.145	0.65539	0.623535	0.211202	1.12805	0.654	0.07396	0.0168966	1.04109	0.471217	0.51	0.14535
Q9NQZ2_TSAAACAVTDLSDDSDFDEK_S(12)_S(15)	Q9NQZ2_S365_S368	UTP3	Q9NQZ2	-0.16742	-0.379253	NA	-0.252	0.12147	0.302191	0.220332	NA	0.263	0.10856	0.134772	-0.158922	NA	0.011	0.9403
Q96JH7_AEATTRSRESSPSHGLLK_S(7)_S(11)	Q96JH7_S994_S998	VCPIP1	Q96JH7	-0.841554	0.731968	-0.0729647	-0.061	0.87452	1.20726	-0.887041	-0.0670562	0.084	0.8268	0.365709	-0.155073	-0.140021	0.024	0.95125
Q96JH7_TVSPSTIRDGPSSAPATPTK_S(3)	Q96JH7_S747	VCPIP1	Q96JH7	0.173804	NA	0.591771	0.269	0.29875	1.002	NA	-0.0797458	0.393	0.14558	1.1758	NA	0.512025	0.662	0.02871
Q96JH7_SRESSPSHGLLK_S(1)_S(5)	Q96JH7_S994_S998	VCPIP1	Q96JH7	-0.111106	-0.316943	NA	-0.248	0.48004	-0.582284	1.11908	NA	0.154	0.65627	-0.69339	0.802134	NA	-0.094	0.7864
P08670_ETNLDSLPLVDTHSK_S(6)	P08670_S430	VIM	P08670	0.312738	0.0934576	-0.15267	0.085	0.78847	-0.410051	1.10808	0.255801	0.318	0.32972	-0.0973132	1.20154	0.103131	0.402	0.22686
P08670_QVQSLTCEVDALK_S(4)	P08670_S325	VIM	P08670	0.126569	-0.139251	-0.12008	-0.044	0.78011	-0.110064	0.296584	0.0110333	0.066	0.67896	0.0165049	0.157333	-0.109047	0.022	0.89138
Q7Z5K2_VEEESTGDPFGFDSDDESLPVSSK_S(14)	Q7Z5K2_S77	WAPAL	Q7Z5K2	-0.115405	-0.431478	-0.484469	-0.344	0.0624	0.0878212	0.293762	0.512582	0.298	0.09604	-0.0275839	-0.137716	0.028113	-0.046	0.7757
Q7Z5K2_YFGFDDLSESEDDEDDDCQVERK_S(8)_S(10)	Q7Z5K2_S459_S461	WAPAL	Q7Z5K2	0.067527	-0.0184427	0.0983967	0.049	0.75277	0.496555	0.176122	0.325105	0.333	0.06331	0.564082	0.157679	0.423502	0.382	0.03942
Q7Z5K2_RPESPSEISPIK_S(4)	Q7Z5K2_S221	WAPAL	Q7Z5K2	0.0316861	NA	-0.2808	-0.189	0.32686	0.0503878	NA	0.123605	0.283	0.16037	0.0820739	NA	-0.157195	0.093	0.61964
Q9Y2W2_MAGQEIPEEGREVEEFSEDDDEDDSDDSEAEK_S(17)_S(25)_S(28)	Q9Y2W2_S353_S361_S364	WBP11	Q9Y2W2	-0.273224	-0.442832	0.906163	0.063	0.86664	0.597074	1.62523	-0.369451	0.618	0.13452	0.323849	1.1824	0.536712	0.681	0.10457
Q5JSH3_LTQTSSTEQLNVLETETEVLNK_S(6)	Q5JSH3_S162	WDR44	Q5JSH3	-0.0642862	-0.18955	-0.382832	-0.212	0.30194	-0.521708	0.0249882	-0.549561	-0.349	0.11046	-0.585994	-0.164562	-0.932393	-0.561	0.0222
Q5JSH3_EYVSNDAAQSDDEEK_S(10)	Q5JSH3_S403	WDR44	Q5JSH3	-2.53777	NA	-0.0368422	-0.834	0.14325	1.46456	NA	1.00158	1.003	0.08828	-1.07321	NA	0.964737	0.169	0.74789
Q5JSH3_VGNESPVQELK_S(5)	Q5JSH3_S50	WDR44	Q5JSH3	-0.133572	NA	-0.28344	-0.21	0.31725	-0.0284466	NA	0.00852208	0.214	0.30948	-0.162018	NA	-0.274918	0.004	0.98545
Q5JSH3_YNTEGRVSPSPSQESLSSSK_S(8)	Q5JSH3_S561	WDR44	Q5JSH3	-0.0396341	NA	-0.104003	-0.027	0.85038	0.0450075	NA	0.0223329	0.047	0.74407	0.00537343	NA	-0.0816696	0.02	0.88957
Q9H6Y2_TCEERPAEDGSDEEDPDSMEAPTR_S(11)	Q9H6Y2_S14	WDR55	Q9H6Y2	0.198991	NA	-0.230495	-0.029	0.88741	-0.167894	NA	0.530742	0.336	0.13315	0.0310967	NA	0.300246	0.307	0.16428
Q9NW82_TMFAQVESDDEEAK_S(8)	Q9NW82_S638	WDR70	Q9NW82	0.772853	NA	0.887903	0.632	0.02565	-0.435775	NA	0.225848	0.071	0.75709	0.337078	NA	1.11375	0.703	0.01643
Q8IWA0_EIPEDVDMEEEKESEDSDEENDFTEK_S(14)_S(17)	Q8IWA0_S779_S782	WDR75	Q8IWA0	-0.02505	-0.0252635	0.00368769	-0.016	0.97201	-0.0295168	0.278684	2.02681	0.759	0.12033	-0.0545667	0.25342	2.0305	0.743	0.12682
Q9H4A3_EKPELSEPSHLNGPSSDPEAAFLSR_S(16)	Q9H4A3_S2012	WNK1	Q9H4A3	0.0661578	NA	-0.478162	-0.159	0.47109	-0.169928	NA	0.840446	0.315	0.17734	-0.10377	NA	0.362284	0.155	0.48269
Q9BUR4_EGDPVSLSTPLETEFGSPSELSPR_S(17)_S(22)	Q9BUR4_S85_S90	WRAP53	Q9BUR4	0.379472	-0.0405835	NA	-0.073	0.87588	-1.00961	1.42652	NA	0.404	0.403	-0.630142	1.38594	NA	0.33	0.48999
Q9BUR4_VFPEPTESGDEGEELGLPLLSTR_S(8)	Q9BUR4_S491	WRAP53	Q9BUR4	0.266613	-0.151602	NA	-0.074	0.76727	-0.220379	0.949666	NA	0.423	0.12322	0.0462332	0.798064	NA	0.349	0.19113
Q15007_EGNTTEDDFPSSPGNGNK_S(12)	Q15007_S306	WTAP	Q15007	1.16901	NA	-0.462094	0.238	0.54874	-1.24495	NA	-0.142025	-0.271	0.4965	-0.0759381	NA	-0.604119	-0.033	0.9328
Q01831_SEAAAPHTDAGGGLSSDEEEGTSSQAEAAR_S(15)_S(16)	Q01831_S883_S884	XPC	Q01831	0.601312	0.040342	-1.07862	-0.146	0.68192	0.48522	0.0559754	1.42787	0.656	0.09661	1.08653	0.0963174	0.349246	0.511	0.17863
Q96QU8_HSVTAATPPPSPTSGESGDLLSNLLQSPSSAK_T(7)_S(11)	Q96QU8_T204_S208	XPO6	Q96QU8	-0.342054	-0.167202	-0.619637	-0.376	0.08847	0.694717	0.466357	0.234556	0.465	0.04474	0.352662	0.299156	-0.385081	0.089	0.65309
P18887_TKPTQAAGPSSPQKPPTPEETK_T(17)	P18887_T453	XRCC1	P18887	0.0846059	-0.072442	-0.162607	-0.05	0.72976	-0.0038225	0.131782	0.173896	0.101	0.49421	0.0807834	0.0593398	0.0112888	0.05	0.7281
P18887_TKPTQAAGPSSPQKPPTPEETK_S(11)_T(17)	P18887_S447_T453	XRCC1	P18887	NA	-0.328082	-0.376185	-0.166	0.38581	NA	0.13791	0.472646	0.17	0.3748	NA	-0.190171	0.096461	0.004	0.98229
P63104_TAFDEAIAELDTLSEESYK_S(14)	P63104_S207	YWHAZ	P63104	-0.0620665	-0.37173	NA	-0.067	0.73366	-0.315477	0.363435	NA	-0.049	0.80248	-0.377544	-0.00829482	NA	-0.116	0.5588
Q6PJT7_DLVQPDKPASPK_S(10)	Q6PJT7_S515	ZC3H14	Q6PJT7	-0.114516	NA	-0.236102	-0.114	0.45494	0.0226331	NA	0.211355	0.137	0.37281	-0.0918833	NA	-0.0247468	0.023	0.87624
Q86VM9_DRQSPPPAK_S(4)	Q86VM9_S842	ZC3H18	Q86VM9	-1.09504	NA	0.978195	-0.077	0.83533	0.507882	NA	-0.359157	0.151	0.68452	-0.587155	NA	0.619039	0.074	0.84116
Q9UPT8_QDRENEEGDTGNWYSSDEDEGGSSVTSILK_S(15)_S(16)	Q9UPT8_S807_S808	ZC3H4	Q9UPT8	-0.163067	-0.162988	-0.273073	-0.2	0.63558	2.18097	0.108071	1.43547	1.242	0.01856	2.01791	-0.0549173	1.1624	1.042	0.03723
Q9UPT8_TGSGSPFAGNSPAREGEQDAASLK_S(11)	Q9UPT8_S1275	ZC3H4	Q9UPT8	-0.0958719	-0.285863	-0.841982	-0.408	0.06246	-0.0450309	-0.0130216	0.430751	0.124	0.51979	-0.140903	-0.298885	-0.411231	-0.284	0.16661
Q9UPT8_TGSGSPFAGNSPAREGEQDAASLK_S(5)_S(11)	Q9UPT8_S1269_S1275	ZC3H4	Q9UPT8	-0.405015	-0.580458	-1.12896	-0.705	0.00822	0.021176	0.322941	0.754385	0.366	0.0979	-0.383839	-0.257517	-0.374572	-0.339	0.12065
Q9UPT8_AAKPGPAEAPSPTASPSGDASPPATAPYDPR_S(11)_S(21)	Q9UPT8_S1104_S1114	ZC3H4	Q9UPT8	-0.0728042	NA	-0.68127	-0.345	0.25156	-0.167051	NA	1.1541	0.668	0.04673	-0.239855	NA	0.472834	0.323	0.27957
Q9UPT8_AAKPGPAEAPSPTASPSGDASPPATAPYDPR_S(11)	Q9UPT8_S1104	ZC3H4	Q9UPT8	-0.333818	NA	-0.68127	-0.278	0.28924	0.222364	NA	1.1541	0.486	0.08549	-0.111454	NA	0.472834	0.208	0.41769
Q7Z2W4_TVFSPTLPAAR_S(4)	Q7Z2W4_S378	ZC3HAV1	Q7Z2W4	-0.058035	0.383033	0.220988	0.182	0.29848	0.141976	-0.197445	-0.319123	-0.125	0.46587	0.083941	0.185588	-0.0981346	0.057	0.73445
Q7Z2W4_FLENGSQEDLLHGNPGSTYLASNSTSAPNWK_S(6)	Q7Z2W4_S335	ZC3HAV1	Q7Z2W4	1.16714	NA	-0.0458178	0.317	0.48407	-1.57127	NA	-0.951465	-0.607	0.20082	-0.40413	NA	-0.997283	-0.29	0.52083
Q7Z2W4_SCTPSPDQISHR_T(3)_S(5)	Q7Z2W4_T273_S275	ZC3HAV1	Q7Z2W4	0.22697	-0.500335	NA	-0.212	0.53674	-0.271206	1.44167	NA	0.435	0.22575	-0.0442361	0.94133	NA	0.223	0.51774
Q96K21_VTLQDYRLPDSDDDEDEETAIQR_S(11)	Q96K21_S354	ZFYVE19	Q96K21	0.800616	-0.165303	NA	0.217	0.55422	-0.174354	1.72089	NA	0.648	0.10685	0.626262	1.55559	NA	0.865	0.04334
Q9ULU4_TGQAGSLSGSPKPFSPQLSAPITTK_S(6)_S(10)	Q9ULU4_S486_S490	ZMYND8	Q9ULU4	0.135022	-0.164629	-0.250024	-0.093	0.5767	-0.152515	0.0526412	0.346686	0.082	0.62129	-0.0174923	-0.111988	0.096662	-0.011	0.94713
Q9ULU4_TPPSTTVGSHSPPETPVLTR_S(11)	Q9ULU4_S756	ZMYND8	Q9ULU4	0.129402	0.0314005	-1.10947	-0.316	0.32829	0.0121963	0.219896	-0.0384645	0.065	0.83608	0.141598	0.251296	-1.14793	-0.252	0.43039
Q9ULU4_TGQAGSLSGSPKPFSPQLSAPITTK_S(6)	Q9ULU4_S486	ZMYND8	Q9ULU4	NA	-0.0630316	-0.278492	-0.142	0.34572	NA	0.0416553	0.270372	0.141	0.34794	NA	-0.0213762	-0.00812012	-0.001	0.99617
Q96NB3_KEEENADSDDEGELQDLLSQDWR_S(8)	Q96NB3_S351	ZNF830	Q96NB3	-0.154632	-0.0574784	-0.346595	-0.186	0.31659	-0.115795	0.303887	0.45685	0.215	0.25343	-0.270427	0.246408	0.110255	0.029	0.87231
O95218_YNLDASEEEDSNK_S(6)	O95218_S188	ZRANB2	O95218	0.240996	-0.374288	0.023289	-0.037	0.84265	-0.0266806	0.514704	-0.0381822	0.15	0.4278	0.214316	0.140416	-0.0148932	0.113	0.54495
O95218_ENVEYIEREESDGEYDEFGRK_S(11)	O95218_S120	ZRANB2	O95218	0.566342	NA	-0.341385	0.024	0.92505	-0.626462	NA	0.429223	0.089	0.72886	-0.0601203	NA	0.087838	0.113	0.66062
O95218_YNLDASEEEDSNKK_S(6)	O95218_S188	ZRANB2	O95218	-0.337377	NA	-0.591503	-0.346	0.06495	0.427329	NA	0.413864	0.321	0.0822	0.0899527	NA	-0.177638	-0.025	0.87609
Q15942_GPPASSPAPAPK_S(6)	Q15942_S259	ZYX	Q15942	-0.431662	NA	-1.16845	-0.498	0.13493	-0.00553886	NA	-0.208953	-0.049	0.87201	-0.437201	NA	-1.37741	-0.547	0.10597
