# Supplementary material for: Phosphoproteomics Reveals Regulatory T Cell-Mediated DEF6 Dephosphorylation That Affects Cytokine Expression in Human Conventional T Cells
Source: Front Immunol. 2017 Sep 25;8:1163. doi: 10.3389/fimmu.2017.01163 (PMC5622166; doi:10.3389/fimmu.2017.01163)
Supplement: Supplementary file 2 [file Table_2.XLSX]

## Sheet: Table S2
Table S2: Enrichment analysis report from comparative gene ontology (GO) analysis by Process Networks.
GO analysis was performed with MetaCore software. Included in the analysis were phosphoproteins changing at least 25% upon stimulation ("Tstim", blue) or at least 25% upon suppression (“Tsup”, red).
Process networks with significant enrichment (P value<0.05; indicated in bold) in Tstim and/or Tsup are shown and ordered according to descending P value in Tsup.
				Tstim			Tsup
	Process Networks	P value	In Data	Network Objects from Active Data	P value	In Data	Network Objects from Active Data
1	Transcription_mRNA processing	1.45609e-07	17	CAPER, NPWBP, SMN1, hnRNP U, KHSRP, SFRS4, SFRS10, SF3B2, hnRNP C, CPSF2, FIP1L1, SF3B1, RNPS1, ZNF162, SRRM1, SRm300, SAFB	1.11245e-07	12	PRPF4B, CDC2L2, SRp55, SRRM1, SFRS4, SF3B2, hnRNP C, SRm300, SAFB, CPSF2, FIP1L1, SF3B1
2	Protein folding_Protein folding nucleus	0.000359534	7	HSP90, HDAC1, Nucleophosmin, SFRS4, Nucleolin, DJ-1, HDAC2	0.000376031	5	HSP90, HDAC1, SFRS4, Nucleolin, HDAC2
3	Transcription_Chromatin modification	0.00272091	9	MSK1, HDAC1, HMGI/Y, BAZ1B, BAF170, PML, Histone H1, HDAC2, Mi-2 alpha	0.0023828	6	BAZ1B, BAF170, RNF20, HDAC1, HMGI/Y, HDAC2
4	Protein folding_Folding in normal condition	0.0585276	6	HSP90, Csp, NF-AT1(NFATC2), HDAC1, HSP90 alpha, p23 co-chaperone	0.00900888	5	HSP90, Csp, HSP90 alpha, HDAC1, ST13 (Hip)
5	Muscle contraction	0.00225417	11	Phospholemman, MLCP (reg), Galpha(q)-specific peptide GPCRs, PKC-alpha, Calnexin, Galpha(i)-specific peptide GPCRs, Connexin 43, MyHC, PKC, CaMK IV, cPKC (conventional)	0.0106524	6	Galpha(i)-specific peptide GPCRs, MyHC, PKC, CaMK IV, Galpha(q)-specific peptide GPCRs, Calnexin
6	Development_Regulation of telomere length	0.00134341	6	HSP90, La protein, PKC-alpha, hnRNP C, p23 co-chaperone, MRE11	0.0192264	3	HSP90, MRE11, hnRNP C
7	Cell cycle_S phase	0.0225818	8	HSP90, NFBD1, TOP2 beta, PKA-cat (cAMP-dependent), ORC3L, MCM3, TOP2, Histone H1	0.0220081	5	HSP90, MCM3, TOP2 beta, TOP2, ORC3L
8	Cell adhesion_Leucocyte chemotaxis	0.020344	10	c-Cbl, Galpha(q)-specific peptide GPCRs, DOCK2, LAT, GRAP2, CXCR4, Galpha(i)-specific peptide GPCRs, CALDAG-GEFI, Cytohesin1, SLAP-130(ADAP)	0.0223569	6	Galpha(i)-specific peptide GPCRs, CALDAG-GEFI, Cytohesin1, Galpha(q)-specific peptide GPCRs, LAT, CXCR4
9	Transcription_Transcription by RNA polymerase II	0.031695	8	TFIIF, alpha subunit, TRAP150, CTDP1, Tat-SF1, SSRP1, CDK7, LEO1, PC4	0.0281659	5	CTDP1, Tat-SF1, TFIIF, alpha subunit, TRAP150, LEO1
10	Protein folding_Response to unfolded proteins	0.216144	3	HSP90, Calnexin, HSP90 alpha	0.038072	3	HSP90, HSP90 alpha, Calnexin
11	Cytoskeleton_Actin filaments	0.0212923	9	MYH9, Plectin 1, Beta-fodrin, ERBIN, ABLIM1, EPB41, SPTBN(spectrin1-4), EVL, MyHC	0.0409584	5	MYH9, MyHC, Zyxin, Tiam1, Filamin A
12	Cytoskeleton_Regulation of cytoskeleton rearrangement	0.00348902	11	CD43, Plectin 1, Beta-fodrin, EPB41, DOCK2, Adducin, SPTBN(spectrin1-4), EVL, Alpha adducin, MyHC, PKC	0.0471079	5	MyHC, PKC, Zyxin, Tiam1, Filamin A
13	Chemotaxis	0.0143048	8	CD43, Galpha(q)-specific peptide GPCRs, DOCK2, IL-16, MEK1/2, CD45, Galpha(i)-specific peptide GPCRs, RalBP1	0.0600932	4	Galpha(i)-specific peptide GPCRs, RalBP1, Galpha(q)-specific peptide GPCRs, IL-16
14	Inflammation_MIF signaling	0.0443745	7	PKA-cat (cAMP-dependent), HMGI/Y, PKC, ETS, p27KIP1, ETS1, PKA-reg (cAMP-dependent)	0.064057	4	PKC, ETS, ETS1, HMGI/Y
15	Development_Regulation of angiogenesis	0.00192764	13	SREBP1 precursor, Galpha(q)-specific peptide GPCRs, SREBP1 (nuclear), PKC-alpha, Calnexin, CXCR4, SREBP1 (Golgi membrane), Galpha(i)-specific peptide GPCRs, Connexin 43, MEK2(MAP2K2), PKC, PRK1, CARD11	0.0909704	5	Galpha(i)-specific peptide GPCRs, PKC, Galpha(q)-specific peptide GPCRs, Calnexin, CXCR4
16	Cell cycle_Mitosis	0.0234647	9	NUMA1, EML4, Cyclophilin G, Importin (karyopherin)-alpha, EPB41, MPP8, TOP2, Histone H1, Karyopherin alpha 3	0.127261	4	Cyclophilin G, TOP2, Importin (karyopherin)-alpha, Karyopherin alpha 3
17	Muscle contraction_Nitric oxide signaling in the cardiovascular system	0.0252081	7	HSP90, PKA-cat (cAMP-dependent), PRKAR2A, NMT2, ETS1, PKA-reg type II (cAMP-dependent), PKA-reg (cAMP-dependent)	0.149434	3	HSP90, NMT2, ETS1
18	Cardiac development_Role of NADPH oxidase and ROS	0.0126405	8	GSK3 alpha/beta, GSK3 beta, NF-AT1(NFATC2), HDAC1, SREBP1 (nuclear), Connexin 43, MyHC, HDAC2	0.17557	3	MyHC, HDAC1, HDAC2
19	Cell cycle_G0-G1	0.0243244	5	GSK3 beta, HDAC1, p27KIP1, Histone H1, HDAC2	0.178145	2	HDAC1, HDAC2
20	Cell cycle_G2-M	0.0216119	10	NFBD1, TOP2 beta, PKA-cat (cAMP-dependent), PKA-cat alpha, MEK1/2, MEK2(MAP2K2), TOP2, Histone H1, Nucleolin, CDK7	0.181924	4	p58/GTA, TOP2 beta, TOP2, Nucleolin
21	Cytoskeleton_Intermediate filaments	0.0398665	5	TMPOA, Plectin 1, ERBIN, Epiplakin, TMPOB	0.217436	2	TMPOA, TMPOB
22	DNA damage_Core	0.028997	3	NFBD1, p53BP1, MRE11	0.270356	1	MRE11
23	Signal Transduction_Cholecystokinin signaling	0.000164518	10	MSK1, GSK3 beta, PKA-cat (cAMP-dependent), Galpha(q)-specific peptide GPCRs, PKC-alpha, MEK1/2, Galpha(i)-specific peptide GPCRs, MEK2(MAP2K2), MSK1/2 (RPS6KA5/4), PKA-reg (cAMP-dependent)	0.317547	2	Galpha(i)-specific peptide GPCRs, Galpha(q)-specific peptide GPCRs
24	Neurophysiological process_Transmission of nerve impulse	0.00377857	12	Csp, PKA-cat (cAMP-dependent), PKC-alpha, PRKAR1B, PRKAR2A, PKA-cat alpha, MEK1/2, Galpha(i)-specific peptide GPCRs, MEK2(MAP2K2), CaMK IV, cPKC (conventional), PKA-reg (cAMP-dependent)	0.40209	3	Csp, Galpha(i)-specific peptide GPCRs, CaMK IV
25	Signal transduction_ESR1-nuclear pathway	0.0288295	10	GSK3 beta, CAPER, PKA-cat (cAMP-dependent), HDAC1, SREBP1 precursor, SREBP1 (nuclear), SUPT6H, MEK2(MAP2K2), CDK7, PKA-reg (cAMP-dependent)	0.413772	3	SUPT6H, HDAC1, PELP1
26	Development_Blood vessel morphogenesis	0.0170405	11	NOTCH1 (NICD), PGK1, Notch, NOTCH1 (NEXT), Galpha(q)-specific peptide GPCRs, PKC-alpha, CXCR4, Galpha(i)-specific peptide GPCRs, NOTCH1 receptor, MEK2(MAP2K2), NOTCH1 precursor	0.448384	3	Galpha(i)-specific peptide GPCRs, Galpha(q)-specific peptide GPCRs, CXCR4
27	Neurophysiological process_Long-term potentiation	0.0416886	5	PKA-cat (cAMP-dependent), PKC-alpha, MEK1/2, CaMK IV, PKA-reg (cAMP-dependent)	0.591232	1	CaMK IV
28	Signal transduction_Oxytocin signaling	0.0494755	5	PKC-alpha, eEF2, MEK2(MAP2K2), PKC, cPKC (conventional)	0.608791	1	PKC
29	Cell adhesion_Amyloid proteins	0.0377814	9	PAK3, NOTCH1 (NICD), GSK3 beta, Notch, PKC-alpha, NOTCH1 receptor, Connexin 43, PKC, cPKC (conventional)	0.626809	2	PKC, Filamin A
30	Signal transduction_CREM pathway	0.0262642	6	PKA-cat (cAMP-dependent), NF-AT, MEK1/2, MEK2(MAP2K2), CaMK IV, PKA-reg (cAMP-dependent)	0.657123	1	CaMK IV
31	Proliferation_Lymphocyte proliferation	0.00932336	11	CD43, c-Cbl, STAT4, DOCK2, PKC-alpha, GRAP2, CXCR4, CD45, MEK2(MAP2K2), CD5, TRAF3	0.664604	2	STAT4, CXCR4
32	Proliferation_Positive regulation cell proliferation	0.0137818	11	HDGF, GSK3 beta, PKA-cat (cAMP-dependent), MLCP (reg), Calnexin, PRKAR1B, MEK1/2, Galpha(i)-specific peptide GPCRs, MEK2(MAP2K2), p27KIP1, PKA-reg (cAMP-dependent)	0.69454	2	Galpha(i)-specific peptide GPCRs, Calnexin
33	DNA damage_BER-NER repair	0.0411342	6	NFBD1, p53BP1, XPC, CDK7, MRE11, XPG	0.696223	1	MRE11
34	Translation_Regulation of initiation	0.00931542	8	GSK3 alpha/beta, MSK1, GSK3 beta, c-Cbl, MEK1/2, MEK2(MAP2K2), MSK1/2 (RPS6KA5/4), eIF3S4	0.750925	1	Tiam1
35	Development_Hedgehog signaling	0.000259733	16	HSP90, NOTCH1 (NICD), SF1, GSK3 beta, PKA-cat (cAMP-dependent), SREBP1 precursor, NOTCH1 (NEXT), PRKAR2A, PKA-cat alpha, NOTCH1 receptor, MEK2(MAP2K2), p27KIP1, NOTCH1 precursor, PKA-reg type II (cAMP-dependent), Sin3A, PKA-reg (cAMP-dependent)	0.765775	2	HSP90, Filamin A
36	Cardiac development_Wnt_beta-catenin, Notch, VEGF, IP3 and integrin signaling	0.00844532	9	NOTCH1 (NICD), GSK3 alpha/beta, GSK3 beta, PKA-cat (cAMP-dependent), NOTCH1 (NEXT), PKC-alpha, NOTCH1 receptor, Connexin 43, MyHC	0.809008	1	MyHC
37	Immune response_TCR signaling	0.00720163	10	CalDAG-GEFII, NF-AT1(NFATC2), LAT, GRAP2, NF-AT, MEK1/2, CD45, SLAP-130(ADAP), MEK2(MAP2K2), CARD11	0.852044	1	LAT
38	Cell cycle_G1-S Growth factor regulation	0.0153047	10	GSK3 alpha/beta, GSK3 beta, c-Cbl, RBM5, PKC-alpha, MEK1/2, MEK2(MAP2K2), PKC, p27KIP1, cPKC (conventional)	0.882897	1	PKC
39	Signal transduction_NOTCH signaling	0.0469968	10	NOTCH1 (NICD), GSK3 beta, NOTCH1 (NEXT), Rictor, MEK1/2, NOTCH1 receptor, MEK2(MAP2K2), p27KIP1, NOTCH1 precursor, HDAC2	0.925139	1	HDAC2
