# Supplementary material for: Phosphoproteomics Reveals Regulatory T Cell-Mediated DEF6 Dephosphorylation That Affects Cytokine Expression in Human Conventional T Cells
Source: Front Immunol. 2017 Sep 25;8:1163. doi: 10.3389/fimmu.2017.01163 (PMC5622166; doi:10.3389/fimmu.2017.01163)
Supplement: Supplementary file 3 [file Table_3.XLSX]

## Sheet: TableS3
Supplementary Table S3: Enrichment analysis report from GO analysis by Pathway Maps.
GO analysis was performed with MetaCore software. Included in the analysis were phosphoproteins changing at least 25% and with P<0.05 upon suppression (“Tsup”, red).
The top 20 enriched pathway maps based on enrichment P value are shown.
Enrichment by Pathway Maps		Tsup
#	Maps	P value	In Data	Network Objects from Active Data
1	Cytoskeleton remodeling_RalA regulation pathway	0.00475972	2	REPS1, Filamin A
2	p53 signaling in Prostate Cancer	0.030303	1	HDAC1
3	Cytoskeleton remodeling_Regulation of actin cytoskeleton by Rho GTPases	0.0597871	1	Filamin A
4	Cell adhesion_Role of tetraspanins in the integrin-mediated cell adhesion	0.0597871	1	Filamin A
5	Action of GSK3 beta in bipolar disorder	0.0597871	1	HDAC1
6	Cytoskeleton remodeling_RalB regulation pathway	0.0597871	1	REPS1
7	Glucocorticoid-induced elevation of intraocular pressure as glaucoma risk factor	0.0597871	1	Filamin A
8	Development_WNT signaling pathway. Part 1. Degradation of beta-catenin in the absence WNT signaling	0.0597871	1	HDAC1
9	Immune response_MIF - the neuroendocrine-macrophage connector	0.0597871	1	HMGI/Y
10	Role of Tissue factor in cancer independent of coagulation protease signaling	0.0884715	1	Filamin A
11	Development_Ligand-dependent activation of the ESR1/AP-1 pathway	0.0884715	1	HDAC1
12	wtCFTR and deltaF508 traffic / Membrane expression (normal and CF)	0.0884715	1	Filamin A
13	Upregulation of MITF in melanoma	0.0884715	1	HDAC1
14	Regulation of CFTR activity (normal and CF)	0.0884715	1	Filamin A
15	Immune response_IL-3 signaling via JAK/STAT, p38, JNK and NF-kB	0.0884715	1	HDAC1
16	Cell cycle_Start of DNA replication in early S phase	0.0884715	1	MCM3
17	Effect of H. pylori infection on gastric epithelial cell proliferation	0.116375	1	HDAC1
18	Immune response_IL-10 signaling pathway	0.116375	1	HDAC1
19	Cytoskeleton remodeling_Integrin outside-in signaling	0.116375	1	Filamin A
20	Development_WNT5A signaling	0.116375	1	Filamin A
